# Supplementary material for: Identification of potassium phosphite responsive miRNAs and their targets in potato
Source: PLoS One. 2019 Sep 12;14(9):e0222346. doi: 10.1371/journal.pone.0222346 (PMC6742386; doi:10.1371/journal.pone.0222346)
Supplement: S2 Table — (XLS) [file pone.0222346.s002.xls]

## Sheet: read_summary
	# raw reads	# reads containing 3ADT	# reads <15 nt after removing 3ADT	# reads >32 nt after removing 3ADT	# reads after removing 3ADT	# mappable reads
1C	8599726	8190623	2184742	565599	5440282	5434422
3C	8051010	7427989	1582387	1092608	4752994	4747153
5C	8175531	8005254	3610885	256128	4138241	4133739
2T	12864315	11802152	2750531	1017482	8034139	8025802
4T	10563970	9324724	1385765	3542194	4396765	4390887
6T	10136803	8753346	1772121	1027958	5953267	5945775

## Sheet: normalization
Library size parameter of data set 1 1C = 1.307924219099
Library size parameter of data set 2 3C = 0.868406965911194
Library size parameter of data set 3 5C = 0.89264213728846
Library size parameter of data set 4 2T = 0.852999611260081
Library size parameter of data set 5 4T = 0.754294375716034
Library size parameter of data set 6 6T = 1.33718770243047
Index	miR_seq	miR_name	group	raw_1C	raw_3C	raw_5C	raw_2T	raw_4T	raw_6T	norm_1C	norm_3C	norm_5C	norm_2T	norm_4T	norm_6T
1	TATGTCTTTCCGATGCCTCCCA	stu-miR8036-3p	gp1a	7168	4032	3381	2779	1789	5208	5480.44	4642.98	3787.63	3257.91	2371.75	3894.74
2	TCTTGCCAATACCGCCCATTCC	stu-miR482e-3p	gp1a	7215	8374	5986	3896	5244	11770	5516.37	9642.94	6705.93	4567.41	6952.19	8802.06
3	TCTTGCCTACACCGCCCATGCC	stu-miR482d-3p	gp1a	7284	7212	6266	3406	4377	8389	5569.13	8304.86	7019.61	3992.97	5802.77	6273.61
4	TTTCCTATTCCACCCATGCCAA	stu-miR482c	gp1a	4246.5	1751	2333	1813.5	1158.5	2216.5	3246.75	2016.34	2613.59	2126.03	1535.87	1657.58
5	TTCCACAGCTTTCTTGAACTT	stu-miR396-5p	gp1a	4109	1061	728	6264	433	2915	3141.62	1221.78	815.556	7343.5	574.046	2179.95
6	TCGGACCAGGCTTCATTCCTC	stu-miR166b	gp1a	93690.2	48085.8	55980.5	11813	12806.5	58784.5	71632.8	55372.4	62713.3	13848.8	16978.1	43961.3
7	TCGGACCAGGCTTCATTCCCC	stu-miR166a-3p	gp1a	248559	182430	140984	201598	29480.7	200190	190041	210074	157940	236340	39083.8	149709
8	TCGATAAACCTCTGCATCCAG	stu-miR162a-3p	gp1a	1542.5	377	639.5	2550	222.5	1009	1179.35	434.128	716.413	2989.45	294.978	754.569
9	TCCCCAGTCCAGGCATTCCAAC	sly-miR5300	gp1b	4401	3089	2963	27203	3300	4459	3364.87	3557.09	3319.36	31891	4374.95	3334.61
10	TCTTTCCTACTCCTCCCATACC	sly-miR482e-3p	gp2a	7057	4339	5459	4842	3162	6034	5395.57	4996.51	6115.55	5676.44	4192	4512.46
11	TTCCACAGCTTTCTTGAACTG	sly-miR396a-5p	gp2a	853	195.333	299.333	5034.33	272	686.333	652.178	224.933	335.334	5901.92	360.602	513.266
12	TCTCGGACCAGGCTTCATTCC	sly-miR166a_L+2R-2	gp2a	167982	158014	109788	56824	53686.5	192037	128434	181958	122993	66616.7	71174.5	143613
13	TTTGGATTGAAGGGAGCTCTA	sly-miR159	gp1b	14227	3823	8920	3486	4485	9673	10877.5	4402.31	9992.81	4086.75	5945.95	7233.84
14	ACAAACGACTCTCGGCAA	PC-5p-49_29782	gp4a	7355	6512	4813	3969	7125	6924	5623.41	7498.79	5391.86	4652.99	9445.91	5178.03
15	ATTGGTCATCGCGCTTGGTTGA	PC-5p-3650_550	gp4a	1114	1394	1465	2026	2410	2209	851.731	1605.24	1641.2	2375.15	3195.04	1651.97
16	TGAATCTCAGTGGATCGTGGC	PC-3p-819_1881	gp4a	896	2404	389	264	161	847	685.055	2768.29	435.785	309.496	213.445	633.419
17	TGAAGGTCCGAGGTTGAGGTT	PC-3p-277_4703	gp4a	750	3015	1057	1536	1521	545	573.428	3471.87	1184.13	1800.7	2016.45	407.572
18	TTTCCATCGAGCGGCGGGTAGA	PC-3p-175_6599	gp4a	6219	10809	6753	5450	9121	13399	4754.86	12446.9	7565.18	6389.22	12092.1	10020.3
The number of reads in the following reported miRNAs is less than the average (2622) of the data set.
19	TGGTCGGCATGACTCCCGAGGT	stu-miR8032a-5p	gp1a	5.75	5.91667	10.25	6.5	5.66667	7.75	4.39628	6.81324	11.4828	7.62017	7.51254	5.79575
20	TTAGACACCTCAACTAAGACTAGT	stu-miR8031_R+1_1ss22TA	gp1a	6	1	5	10	5	6	4.58742	1.15153	5.60135	11.7233	6.62871	4.48703
21	TCGGGTTGGTTTGGTCTCGGGTT	stu-miR8030-5p_1ss2TC	gp1a	14	7	10	2	7	12	10.704	8.06074	11.2027	2.34467	9.2802	8.97406
22	AAACCCAGAAAAGCGACGGACAGT	stu-miR8008b	gp1a	21	6	8.5	12.5	8.5	17.5	16.056	6.9092	9.52229	14.6542	11.2688	13.0872
23	ATGTGGCACCTTTCGGATTTTGAG	stu-miR8007a-5p_1ss10TC	gp1a	16	13	2	13	4	7	12.2331	14.9699	2.24054	15.2403	5.30297	5.23487
24	TAGTTTTTGGACGGCAGGGGCACC	stu-miR8006-5p_1ss14AG	gp1a	348	320	220	194	118	362	266.07	368.491	246.459	227.433	156.438	270.717
25	ACACCGAAGAACCGACACCGAAGA	stu-miR8000_1ss13TC	gp1a	12	2	11	11	2	4	9.17484	2.30307	12.323	12.8957	2.65148	2.99135
26	TTGCAACACACCTGAATCGTC	stu-miR6149-5p	gp1a	1906	649	821	1233	1079	1170	1457.27	747.345	919.741	1445.49	1430.48	874.971
27	TGAATCCTTCGGCTATCCATA	stu-miR6027_R-1	gp1a	425	185	186	445	128	311	324.942	213.034	208.37	521.688	169.695	232.578
28	TTCTTGGCTAGAGTTGTATTGC	stu-miR6026-3p	gp1a	21	2	2	54	12	4	16.056	2.30307	2.24054	63.306	15.9089	2.99135
29	TTTTAGCAAGAGTTGTTTTCCC	stu-miR6024-3p	gp1a	12	3	19	3	4	20	9.17484	3.4546	21.2851	3.517	5.30297	14.9568
30	TGGAAGGGAGAATATCCAGGA	stu-miR6022	gp1a	40	6	33	13	19	21	30.5828	6.9092	36.9689	15.2403	25.1891	15.7046
31	TGCATTTGCACCTGCACCTTA	stu-miR530_L-2R+2	gp1a	81	33	47	25	23	16	61.9302	38.0006	52.6527	29.3083	30.4921	11.9654
32	TTTTGAAGAATCTGACACTGGTGT	stu-miR5303e_2ss6GA19GT	gp1a	7.5	10	2	1	5	6	5.73428	11.5153	2.24054	1.17233	6.62871	4.48703
33	AGTGGGTGGTGTGGTAAGATT	stu-miR482e-5p	gp1a	13	7	5	2	9	8	9.93941	8.06074	5.60135	2.34467	11.9317	5.98271
34	TTACCGATTCCCCCCATTCCAA	stu-miR482b-3p	gp1a	1765	2173	1482	1163	1611	2057	1349.47	2502.28	1660.24	1363.42	2135.77	1538.3
35	TTTCCAATTCCACCCATTCCTA	stu-miR482a-3p	gp1a	2526.5	1089	876	483.5	236.5	717.5	1931.69	1254.02	981.356	566.823	313.538	536.574
36	ACGCAGGAGAGATGATGCTGGA	stu-miR4376-5p_L-1R+2	gp1a	23	9	8	17	22	30	17.5851	10.3638	8.96216	19.9297	29.1663	22.4351
37	TGCACTGCCTCTTCCCTGGCT	stu-miR408b-3p	gp1a	6	46	8	16	64	10	4.58742	52.9706	8.96216	18.7573	84.8475	7.47838
38	TGCACAGCCTCTTCCCTGGTT	stu-miR408a-3p	gp1a	0	47	0	1	19	1	0.001	54.1221	0.001	1.17233	25.1891	0.747838
39	TTGTGTTCTCAGGTCACCCCT	stu-miR398b-3p	gp1a	12	8	5	17	9	21	9.17484	9.21227	5.60135	19.9297	11.9317	15.7046
40	TATGTTCTCAGGTCGCCCCT	stu-miR398a-3p_R-1	gp1a	1	14	2	6	16	1	0.76457	16.1215	2.24054	7.034	21.2119	0.747838
41	AAGCTCAGGAGGGATAGCACC	stu-miR390-5p	gp1a	12	9	8	8	6	8	9.17484	10.3638	8.96216	9.37867	7.95445	5.98271
42	TTGGCATTCTGTCCACCTCC	stu-miR384-5p	gp1a	450	57	264	121	114	176	344.057	65.6374	295.751	141.852	151.135	131.62
43	TGTCGCAGATGACTTTCGCCC	stu-miR1919-5p	gp1a	2306	1673	1999	904	1669	3338	1763.1	1926.52	2239.42	1059.79	2212.66	2496.28
44	ACGAGAGTCATCTGTGACAGG	stu-miR1919-3p	gp1a	201	141	131	398	109	465	153.679	162.366	146.755	466.589	144.506	347.745
45	TTGAGCCGCGTCAATATCTCT	stu-miR171b-3p	gp1a	7	3	23	3.5	5	14	5.35199	3.4546	25.7662	4.10317	6.62871	10.4697
46	TATTGGCCTGGTTCACTCAGA	stu-miR171a-5p	gp1a	213.5	72.5	85	34	33.5	84	163.236	83.4862	95.2229	39.8593	44.4124	62.8184
47	TGATTGAGCCGTGCCAATATC	stu-miR171a-3p	gp1a	14.8333	4.5	13	2.5	12	10	11.3411	5.1819	14.5635	2.93083	15.9089	7.47838
48	GATCATGTGGTTGCTTCACC	stu-miR167d-3p	gp1a	7	2	6	0	6	21	5.35199	2.30307	6.72162	0.001	7.95445	15.7046
49	TGAAGCTGCCAGCATGATCTA	stu-miR167a-5p	gp1a	35.25	13.75	26.75	35.5	19.25	55.75	26.9511	15.8336	29.9672	41.6178	25.5205	41.692
50	GGAATGTTGTCTGGCTCGAGG	stu-miR166a-5p	gp1a	302	1070.5	175.5	90	315.5	641	230.9	1232.72	196.607	105.51	418.272	479.364
51	GGAGGCAGCGGTTCATCGATC	stu-miR162a-5p	gp1a	124.5	35	67	46.5	32	38.5	95.189	40.3037	75.0581	54.5135	42.4238	28.7918
52	TGCCTGGCTCCCTGTATGCCA	stu-miR160a-5p	gp1a	138.5	54	97	49	39.5	87	105.893	62.1828	108.666	57.4443	52.3668	65.0619
53	GTTTTCAGTGTGAGTCGGTGCGAT	stu-MIR8032b-p3	gp1a	4.83333	9	2.33333	1.5	3.83333	5	3.69542	10.3638	2.61396	1.7585	5.08201	3.73919
54	TCAAACTCGAGACCTCTGGTTAAG	stu-MIR8021-p5	gp3b	63	25	16	26	17	66	48.1679	28.7883	17.9243	30.4807	22.5376	49.3573
55	ATTCTTTGTGAAACGGAGGGAGTA	stu-MIR8019-p5_1ss8AG	gp1a	10	3	7	1	8	9	7.6457	3.4546	7.84189	1.17233	10.6059	6.73054
56	TACTCCCTCCGTTTCACAAAGAAT	stu-MIR8019-p3_2ss15AC17AC	gp1a	20	14	17	12	5	20	15.2914	16.1215	19.0446	14.068	6.62871	14.9568
57	ACTTTAAGTCGCGTCTGGCCCGCC	stu-MIR8012-p5	gp1a	17	17	6	1	5	19	12.9977	19.5761	6.72162	1.17233	6.62871	14.2089
58	ATTACCGGTCAAACTTAAACTGTT	stu-MIR8007b-p3_1ss5TC	gp1a	21.5	4	17	11	6	10	16.4383	4.60614	19.0446	12.8957	7.95445	7.47838
59	AGATACCCTCCGTCATACTTTAGA	stu-MIR8006-p3_2ss11TC22TA	gp1a	97	31	52	70	43	60	74.1633	35.6975	58.254	82.0633	57.0069	44.8703
60	TTTGCCTTCTGGGTCGAGCTCGTC	stu-MIR7985-p5	gp1a	98	76	69	49	36	87	74.9279	87.5166	77.2986	57.4443	47.7267	65.0619
61	GAGCTCGTCGCATCGGACTTGCCT	stu-MIR7985-p3_2ss13CT17GA	gp1a	239	137	172	86	103	252	182.732	157.76	192.686	100.821	136.551	188.455
62	AAAAGGTCCTCCATAAAGTTTGGT	stu-MIR7984c-p3_1ss11TC	gp1a	9.5	5	15.5	0.5	8	6	7.26342	5.75767	17.3642	0.586167	10.6059	4.48703
63	AGGACCTTTTACCCCTGCACTATT	stu-MIR7984b-p5_1ss2TG	gp1a	36.5	12	21	14.5	8.5	34	27.9068	13.8184	23.5257	16.9988	11.2688	25.4265
64	TTACCCCCCTGCACTATTTAATAG	stu-MIR7984a-p5	gp3b	21	9	12	8	4	12	16.056	10.3638	13.4432	9.37867	5.30297	8.97406
65	TTACCCCTCTGCACTATTTAATAG	stu-MIR7984a-p3_1ss8CT	gp2a	1	0	1	10	0	1	0.76457	0.001	1.12027	11.7233	0.001	0.747838
66	AACTAAGGTCCTATTACCCCCTGA	stu-MIR7981-p5_2ss6TA23CG	gp3a	9	9	6	11	4	27	6.88113	10.3638	6.72162	12.8957	5.30297	20.1916
67	CCAAACGCTGATTCCATCTCACGA	stu-MIR7980b-p5_2ss7AG22TC	gp1a	9	0	1	10.5	2.5	3	6.88113	0.001	1.12027	12.3095	3.31436	2.24351
68	TGTTATCTCAGTGTTGGCATG	stu-MIR6025-p3	gp1a	14	5	11	4	8	12	10.704	5.75767	12.323	4.68933	10.6059	8.97406
69	ACAAATACTAGATGACCGTGCTCTTTTGGACA	stu-MIR6023-p5	gp1a	1	2	1	1	8	0	0.76457	2.30307	1.12027	1.17233	10.6059	0.001
70	TAGGTCCCTCATCAAGTGTCTGTGATT	stu-MIR6023-p3_2ss14GA20TC	gp1a	4	3	2	9	19	4	3.05828	3.4546	2.24054	10.551	25.1891	2.99135
71	CTGAACTGAACAATACGATCCT	stu-MIR6022-p5	gp1a	13	5	6	8	4	19	9.93941	5.75767	6.72162	9.37867	5.30297	14.2089
72	TTCAAATTTCTGCCC	stu-MIR5303j-p5_1ss9GT	gp1a	3	0	5	16	12	8	2.29371	0.001	5.60135	18.7573	15.9089	5.98271
73	GTATTTTGGCCTCTCTC	stu-MIR397-p3_1ss13TC	gp1a	15	4	5	5	8	12	11.4686	4.60614	5.60135	5.86167	10.6059	8.97406
74	ATGGAATCAGCGTTTGGACATGC	stu-MIR1886a-p5_1ss4AG	gp1a	26	13	20	8	13	12	19.8788	14.9699	22.4054	9.37867	17.2347	8.97406
75	TTTTACGCTGATTCCATCTCATGA	stu-MIR1886a-p3_1ss14TC	gp1a	16	5	10	23.5	2.5	13	12.2331	5.75767	11.2027	27.5498	3.31436	9.7219
76	ATGGGTAGCACAAGGATTAATG	sly-miR6027-5p	gp1a	34	37	19	92	17	48	25.9954	42.6068	21.2851	107.855	22.5376	35.8962
77	TGTGGGTGGGGTGGAAAGATT	sly-miR482e-5p	gp2a	29	26	34	7	21	15	22.1725	29.9399	38.0892	8.20633	27.8406	11.2176
78	GGAGTGGGTGGGATGGA	sly-miR482d-5p_R-4	gp1a	57	17	40	15	38	29	43.5805	19.5761	44.8108	17.585	50.3782	21.6873
79	CGTTTGTGCGTGAATCTAAC	sly-miR403-5p_R-1	gp1b	17	5	16	10	20	14	12.9977	5.75767	17.9243	11.7233	26.5148	10.4697
80	CTAGATTCACGCACAAACTCG	sly-miR403-3p_1ss17GA	gp1b	37	6	28	49	6	30	28.2891	6.9092	31.3676	57.4443	7.95445	22.4351
81	GTTCAATAAGGCTGTGGGAAG	sly-miR396a-3p_1ss10AG	gp2a	112	366.5	54	26	199.5	181	85.6319	422.037	60.4946	30.4807	264.486	135.359
82	TTTGGCATTCTGTCCACCTCC	sly-miR394-5p_L+1	gp2a	13.8333	3.33333	10.1667	2	4.83333	8	10.5766	3.83845	11.3894	2.34467	6.40775	5.98271
83	TTGGACTGAAGGGAGCTCCTT	sly-miR319a_L-1R+2	gp1b	25	10	15	1	3	5	19.1143	11.5153	16.804	1.17233	3.97723	3.73919
84	ACGAGAGTCATCTGTGACAGGA	sly-miR1919a_R+1	gp1b	50	24	18	46	26	63	38.2285	27.6368	20.1649	53.9273	34.4693	47.1138
85	TTGAGCCACGCCAATATCACG	sly-miR171d_R+1_1ss8GA	gp1b	24	20.5	17	4	10	7	18.3497	23.6064	19.0446	4.68933	13.2574	5.23487
86	TTGAGCCGCGCCAATATCACT	sly-miR171d_R+1	gp1b	11	11.5	6	1	3	4	8.41027	13.2426	6.72162	1.17233	3.97723	2.99135
87	TCCCGCCTTGCATCAACTGAAT	sly-miR168b-3p_L+1	gp1b	328	177	163	664.5	51	345	250.779	203.821	182.604	779.016	67.6129	258.004
88	TCGCTTGGTGCAGGTCGGGACC	sly-miR168a-5p_R+1	gp1b	1671.5	989.5	1251	781.5	849.5	1836.5	1277.98	1139.44	1401.46	916.179	1126.22	1373.4
89	CCTGCCTTGCATCAACTGAAT	sly-miR168a-3p	gp1b	333	296	176	416.5	124	326	254.602	340.854	197.167	488.277	164.392	243.795
90	TAAAGCTGCCAGCATGATCTGG	sly-miR167b-5p	gp1b	31	13	20	41	25	43	23.7017	14.9699	22.4054	48.0657	33.1436	32.157
91	GGGATGTTGTTTGGCTCGACA	sly-miR166c-5p_1ss11CT	gp1b	218	64	98	27	79	76	166.676	73.6982	109.786	31.653	104.734	56.8357
92	TCGGACCAGGCTTCATTCCTCT	sly-miR166c-3p_R+1	gp1b	189	121	114	51	30	116	144.504	139.336	127.711	59.789	39.7723	86.7492
93	TCGGACCAGGCTTCATTCCCCA	sly-miR166a_R+1	gp2a	19.8333	16.6667	12	6.66667	4	15	15.164	19.1922	13.4432	7.81556	5.30297	11.2176
94	CTCGGACCAGGCTTCATTCC	sly-miR166a_L+1R-2	gp2a	340.333	236.333	237.833	164.667	112.667	396	260.209	272.146	266.437	193.044	149.367	296.144
95	TGGAGAAGCAGGGCACGTGCA	sly-miR164a-5p	gp1b	18	17.5	11.5	2	18.5	14.5	13.7623	20.1518	12.8831	2.34467	24.5262	10.8437
96	GCAAATCGTTCGTCT	sly-MIR9475-p5_1ss13AT	gp3a	6	1	14	8	5	10	4.58742	1.15153	15.6838	9.37867	6.62871	7.47838
97	CCAAGGATGTTTTCA	sly-MIR9475-p3_1ss9TG	gp3a	1	0	2	10	8	6	0.76457	0.001	2.24054	11.7233	10.6059	4.48703
98	GATTCAGCCCTTTGT	sly-MIR9472-p3_1ss8AC	gp3a	49	23	77	50	112	100	37.4639	26.4853	86.2608	58.6167	148.483	74.7838
99	TTGATTTCTCGGGTGCTTACT	sly-MIR9471a-p5_2ss11AG18CT	gp1b	13	5	11	3	2	4	9.93941	5.75767	12.323	3.517	2.65148	2.99135
100	AACCTCCCCTCATGAGCTAGCTTT	sly-MIR9469-p3_2ss7TC17TC	gp3a	21	19	13	5	4	21	16.056	21.8791	14.5635	5.86167	5.30297	15.7046
101	TTACTACGGTCATGAATCTTAT	sly-MIR6023-p3_1ss13GT	gp3a	40	9	15	9	1	23	30.5828	10.3638	16.804	10.551	1.32574	17.2003
102	ACTCTCCAAAAATGTTGCCACACT	sly-MIR5303-p5_2ss21AC24CT	gp3b	15.5	10	9	7	2	8	11.8508	11.5153	10.0824	8.20633	2.65148	5.98271
103	TGGTATGCTTTGACTGGGAAAG	sly-MIR5300-p3_1ss14TC	gp1b	22	12	9	20	23	19	16.8205	13.8184	10.0824	23.4467	30.4921	14.2089
104	TCCGGTAGTCCTGTCGCAGATG	sly-MIR1919a-p5	gp1b	17	17	19	33	12	27	12.9977	19.5761	21.2851	38.687	15.9089	20.1916
105	TTGGCACGAAGTTTCACTTAGAC	sly-MIR1916-p5_1ss11AG	gp3a	16	5	11	12	7	15	12.2331	5.75767	12.323	14.068	9.2802	11.2176
106	CATCAGGTCATCTAGCAGCTT	sly-MIR167b-p3	gp1b	18	6	6	11	12	17	13.7623	6.9092	6.72162	12.8957	15.9089	12.7132
107	GAATGTTGTCTGGCTCGAGGT	sly-MIR166b-p5	gp2a	22	14.5	15.3333	5.83333	9.66667	14.3333	16.8205	16.6972	17.1775	6.83861	12.8155	10.719
108	AGCTGCTGACCTATGGATTCC	sly-MIR159-p5	gp1b	649	431	351	257	235	447	496.206	496.311	393.215	301.29	311.549	334.284
109	TGTGTTCTCAGGTCACCCCTT	nta-miR398_2ss15GA21GT	gp2a	11.5	10.5	3	2.5	8	34.1667	8.79256	12.0911	3.36081	2.93083	10.6059	25.5511
110	AAGCTTTCTTGAACTG	nta-miR396a_L-5_1ss6CA	gp3a	1	0	1	34	1	1	0.76457	0.001	1.12027	39.8593	1.32574	0.747838
111	TCGCTTGGTGCAGGTCGGGACT	nta-miR168a_R+1	gp2a	20.5	7.5	10.5	3	7.5	18	15.6737	8.6365	11.7628	3.517	9.94307	13.4611
112	TTTGGATTGAAGGGAGCTCTAT	nta-miR159_R+1	gp2b	83.3333	31	35	31.3333	30	48	63.7142	35.6975	39.2094	36.7331	39.7723	35.8962
113	TTTCTTAAACTCTGTGCCCGGTCA	nta-MIR6164b-p3_2ss13CT20AG	gp3b	18.5	8	12.5	4	6	13	14.1446	9.21227	14.0034	4.68933	7.95445	9.7219
114	AGGGCTAGAATTCTA	nta-MIR6159-p5_1ss6GT	gp3a	22	20	34	11	61	65	16.8205	23.0307	38.0892	12.8957	80.8703	48.6095
115	AGCCCAAGATCGTTAACTAAGACT	PC-5p-9496_224	gp4a	71	43	32	8	15	55	54.2845	49.516	35.8486	9.37867	19.8861	41.1311
116	TTCTAGTTAGACTTCTATCAA	PC-5p-92596_14	gp4a	0	2	2	10	0	0	0.001	2.30307	2.24054	11.7233	0.001	0.001
117	GGAGGTTTTGAAAAGAAAGGAGCAATA	PC-5p-88569_15	gp4a	6.5	6	7	7.5	7.5	19	4.96971	6.9092	7.84189	8.7925	9.94307	14.2089
118	AAGAGAATTCTAGTTTGTGGTGGC	PC-5p-86224_16	gp4a	15	4	6	9	4	4	11.4686	4.60614	6.72162	10.551	5.30297	2.99135
119	CCCGTGGCGGTTCCCGTGG	PC-5p-835_1857	gp4a	304	346	375	462	52	335	232.429	398.431	420.101	541.618	68.9386	250.526
120	GGCGACCTGAGAACACATGTTGAG	PC-5p-76966_19	gp4a	22	1	8	8	4	24	16.8205	1.15153	8.96216	9.37867	5.30297	17.9481
121	ATAAGACTGTAATACTCCCTCTGT	PC-5p-75813_19	gp4a	24	8	13	3	8	10	18.3497	9.21227	14.5635	3.517	10.6059	7.47838
122	TGTGGTGTATTTGGACGTTGGGGTACTACATT	PC-5p-72380_21	gp4a	2	11	2	6	11	1	1.52914	12.6669	2.24054	7.034	14.5832	0.747838
123	TAAGAATTCCTCCATAACCTGC	PC-5p-67965_23	gp4a	3	0	4	10	4	2	2.29371	0.001	4.48108	11.7233	5.30297	1.49568
124	AACCAGAGGTCTCGGGTTCGAATC	PC-5p-62082_26	gp4a	4	9	7	1	4	1	3.05828	10.3638	7.84189	1.17233	5.30297	0.747838
125	AATTCCTTGTCGCATA	PC-5p-60011_27	gp4a	9	2	12	12	15	16	6.88113	2.30307	13.4432	14.068	19.8861	11.9654
126	TGACTTGAGAGGTGTAGTA	PC-5p-5939_350	gp4a	50.5833	68.8333	93.5833	47.1667	122.25	133	38.6745	79.2639	104.839	55.2951	162.072	99.4625
127	TGTGTCAGGACCTACG	PC-5p-57219_29	gp4a	3	1	2	1	4	18	2.29371	1.15153	2.24054	1.17233	5.30297	13.4611
128	AAGAAGGACTACTGTTGGACCAGT	PC-5p-55922_30	gp4a	15	4	2	3	3	3	11.4686	4.60614	2.24054	3.517	3.97723	2.24351
129	CGACGGGGTATTGTAAGTG	PC-5p-55700_30	gp4a	2.5	4	3.5	2	9.5	4	1.91143	4.60614	3.92094	2.34467	12.5946	2.99135
130	AGGCGACCGAACCCCAATCAGATC	PC-5p-54533_31	gp4a	5	3	2	15	1	5	3.82285	3.4546	2.24054	17.585	1.32574	3.73919
131	AATCTCTACCACAGCCTCTGCCCT	PC-5p-53314_32	gp4a	16	6	10	3	5	12	12.2331	6.9092	11.2027	3.517	6.62871	8.97406
132	ATATCCCGGACTATCGTAAATGGT	PC-5p-51652_34	gp4a	15	3	4	4	1	7	11.4686	3.4546	4.48108	4.68933	1.32574	5.23487
133	TTAGTTTTGGCTTACCTGGACC	PC-5p-51551_34	gp4a	38.5	32	19.5	40.5	16	39	29.436	36.8491	21.8453	47.4795	21.2119	29.1657
134	TACCTGGACCCTGATTATGAAT	PC-5p-50910_34	gp4a	11.5	8	4.5	16.5	2	10	8.79256	9.21227	5.04121	19.3435	2.65148	7.47838
135	AATAGTGCACCCGTGTTCTTGAAA	PC-5p-50472_35	gp4a	20	5	4	18	3	7	15.2914	5.75767	4.48108	21.102	3.97723	5.23487
136	GTTGAAGTACTGAGCCTCCCGATA	PC-5p-49045_36	gp4a	9.91667	14.0833	6.75	15.4167	8.25	7.16667	7.58199	16.2174	7.56182	18.0735	10.9374	5.35951
137	ATCGGCCCAGAGTAACAAAGTCAT	PC-5p-48731_36	gp4a	5	3	5	9	4	10	3.82285	3.4546	5.60135	10.551	5.30297	7.47838
138	TTTGGACAAAATCGCTGATAGGGC	PC-5p-48118_37	gp4a	3	10	2	4	10	8	2.29371	11.5153	2.24054	4.68933	13.2574	5.98271
139	ATTACTGGGAGGCGACTTAAGGGT	PC-5p-48098_37	gp4a	12	2	9	3	3	8	9.17484	2.30307	10.0824	3.517	3.97723	5.98271
140	TTTGATGGTACACTTTTGAAATTGG	PC-5p-47032_38	gp4a	6	11	4	18	2	8	4.58742	12.6669	4.48108	21.102	2.65148	5.98271
141	CAGCGAAACCACAGCCAAGG	PC-5p-45753_39	gp4a	7	2	8	6	10	6	5.35199	2.30307	8.96216	7.034	13.2574	4.48703
142	AACAATGACTTAATTGGCGTGG	PC-5p-44943_40	gp4a	4	2	9	6	4	15	3.05828	2.30307	10.0824	7.034	5.30297	11.2176
143	TTAGCGGACAACTATGCCCTCCAA	PC-5p-44892_40	gp4a	8	5	13	0	5	9	6.11656	5.75767	14.5635	0.001	6.62871	6.73054
144	ATTCCCACTGTCCCTGTC	PC-5p-43675_42	gp4a	9	2	4	11	7	9	6.88113	2.30307	4.48108	12.8957	9.2802	6.73054
145	AGAATCCTTGCTTCTGGTGGCGCC	PC-5p-42181_44	gp4a	9	8	10	1	3	13	6.88113	9.21227	11.2027	1.17233	3.97723	9.7219
146	CCCGCAGTAGGGGCCTTTGGCCCCCAAGG	PC-5p-4196_484	gp4a	749	728	918	1048	1455	1012	572.663	838.317	1028.41	1228.61	1928.96	756.812
147	TTGGACTTTGGGATGGGCCGGCC	PC-5p-4138_490	gp4a	530	611	578	1283	1105	935	405.222	703.587	647.516	1504.1	1464.95	699.229
148	AGCCGAGAGTCTATTAGAAACAAC	PC-5p-39770_47	gp4a	13	8	5	5	1	15	9.93941	9.21227	5.60135	5.86167	1.32574	11.2176
149	AGGCTCCGGACTCCAATGTATTGC	PC-5p-38179_50	gp4a	8	10	8	6	3	15	6.11656	11.5153	8.96216	7.034	3.97723	11.2176
150	TCGTACTAGGTTGAATTACTA	PC-5p-3568_561	gp4a	151	620	135	92	257	231	115.45	713.951	151.236	107.855	340.716	172.751
151	ATAGGACACCCGTGAAATTAGAGT	PC-5p-34696_56	gp4a	14	6	6	6	8	16	10.704	6.9092	6.72162	7.034	10.6059	11.9654
152	AGGGAGAGAGACGCTGGCAAACAG	PC-5p-34176_57	gp4a	8	15	7	8	5	14	6.11656	17.273	7.84189	9.37867	6.62871	10.4697
153	TAATTCAACCTAGTACGAGA	PC-5p-33123_60	gp4a	16	9	24	29	42	27	12.2331	10.3638	26.8865	33.9977	55.6812	20.1916
154	ACTTTATTAATGTTGGGCCCGGGC	PC-5p-3138_630	gp4a	49.6667	56.3333	15	26.6667	4.66667	57.6667	37.9737	64.8697	16.804	31.2622	6.1868	43.1253
155	ATTGCCCCTTTTCCTTTGCTACCT	PC-5p-31184_64	gp4a	3.5	10	3	4.5	5.5	5.5	2.676	11.5153	3.36081	5.2755	7.29158	4.11311
156	TCACCTTGGAGTTGTTCTGCTT	PC-5p-30841_65	gp4a	21.5	16.5	11.5	7.5	6.5	16	16.4383	19.0003	12.8831	8.7925	8.61733	11.9654
157	ACCCATGAGACCTGAGTTTGAATC	PC-5p-29380_69	gp4a	28	8	6	5	3	19	21.408	9.21227	6.72162	5.86167	3.97723	14.2089
158	AGTTATTCCGGACTTGCCAACCAA	PC-5p-28810_71	gp4a	31	31	16	6	21	20	23.7017	35.6975	17.9243	7.034	27.8406	14.9568
159	CCCTTCGCGGCCAGCTTCTTAGAGG	PC-5p-2811_693	gp4a	441	476	569	427	666	506	337.175	548.13	637.433	500.586	882.944	378.406
160	TTTCCACCTGACATGTTTACGATC	PC-5p-26442_78	gp4a	8	16	13	12	7	33	6.11656	18.4245	14.5635	14.068	9.2802	24.6787
161	TCTGGGAGGCTCTTGATCTGA	PC-5p-20654_103	gp4a	22	19	11	10	15	37	16.8205	21.8791	12.323	11.7233	19.8861	27.67
162	ATCGTAGCTCTGGATCCTTGGCAT	PC-5p-20490_103	gp4a	14.5	6	7	14.5	3	6.5	11.0863	6.9092	7.84189	16.9988	3.97723	4.86095
163	ACGCCCCGTAGATCCATTGGACTT	PC-5p-19704_108	gp4a	57	36	17	19	13	45	43.5805	41.4552	19.0446	22.2743	17.2347	33.6527
164	ATCCAAGTGAACTCGCATGTATCT	PC-5p-19567_109	gp4a	27	21	10	10	15	26	20.6434	24.1822	11.2027	11.7233	19.8861	19.4438
165	CAACCTCAACCTCGGACCTTC	PC-5p-18345_117	gp4a	13	52	13	19	21	20	9.93941	59.8798	14.5635	22.2743	27.8406	14.9568
166	TTTCTCGGGTGCTTACTCAAC	PC-5p-17216_124	gp4a	54	9	22	2	13	34	41.2868	10.3638	24.6459	2.34467	17.2347	25.4265
167	ATCCGAGACCTCTGATTATGAATG	PC-5p-16777_128	gp4a	37	42	24	13	8	36	28.2891	48.3644	26.8865	15.2403	10.6059	26.9222
168	TGGGTTGCTGTAGGATTGATG	PC-5p-1668_1087	gp4a	454	125	176	225	151	286	347.115	143.942	197.167	263.775	200.187	213.882
169	AACGTTCCACGTGTGCACCTA	PC-5p-16315_131	gp4a	74	155	63	18	70	33	56.5782	178.488	70.577	21.102	92.802	24.6787
170	ACCAGAAGTCTCGGGTTTGAATCC	PC-5p-15510_138	gp4a	18.5	18.5	6.5	3	7	15.5	14.1446	21.3034	7.28175	3.517	9.2802	11.5915
171	AGCGACACTGGATCCAATGACAAT	PC-5p-15413_139	gp4a	32	16	21	12	13	45	24.4662	18.4245	23.5257	14.068	17.2347	33.6527
172	CGGATAGCTGGAGCTCGCG	PC-5p-14147_152	gp4a	1	2	6	153	6	1	0.76457	2.30307	6.72162	179.367	7.95445	0.747838
173	CAGCCAGGAGGTTTGCCTAGAA	PC-5p-14130_152	gp4a	168	117	162	403	178	315	128.448	134.729	181.484	472.45	235.982	235.569
174	CTTTGTGAAATGACTTGAGA	PC-5p-1305_1307	gp4a	1106.58	1000.67	1310.25	1890.67	1896.08	2131	846.061	1152.3	1467.83	2216.49	2513.72	1593.64
175	TCTTCCTACGAGACCTCCGAA	PC-5p-1156_1452	gp4a	372	221	161	254	233	329	284.42	254.489	180.363	297.773	308.898	246.039
176	TCAGCCAGCCCAAGTCAGTAG	PC-5p-10686_200	gp4a	17.6667	14.6667	11.6667	5.33333	6.66667	14	13.5074	16.8892	13.0698	6.25245	8.83828	10.4697
177	ATGAGAACCAGATTCATCCCC	PC-5p-10518_204	gp4a	81	27.5	37.5	148	35	93.5	61.9302	31.6672	42.0101	173.505	46.401	69.9229
178	CGCCCTAGGTGTGCACCGGTCGTCTTGTC	PC-3p-95181_14	gp4a	3	3	2	12	3	1	2.29371	3.4546	2.24054	14.068	3.97723	0.747838
179	TTAAACCGAGTTTCTGATGCTG	PC-3p-88342_15	gp4a	4	3	3	17	3	7	3.05828	3.4546	3.36081	19.9297	3.97723	5.23487
180	AGAATGATGATTGGGTGCACCTCT	PC-3p-87657_16	gp4a	5	6	3	3	0	14	3.82285	6.9092	3.36081	3.517	0.001	10.4697
181	AGCTTATCCTGCCACACCGCCACC	PC-3p-86314_16	gp4a	10	6	12	4	4	4	7.6457	6.9092	13.4432	4.68933	5.30297	2.99135
182	GCTTGGCAAGGAAATTTTGA	PC-3p-83516_17	gp4a	2	13	1	6	8	12	1.52914	14.9699	1.12027	7.034	10.6059	8.97406
183	TGGGAGGCTCGCACGCC	PC-3p-81618_17	gp4a	5	2	3	2	28	3	3.82285	2.30307	3.36081	2.34467	37.1208	2.24351
184	AATTCCTTGTCGCATAAGTA	PC-3p-81028_18	gp4a	5	3	5	11	10	6	3.82285	3.4546	5.60135	12.8957	13.2574	4.48703
185	TCGGGAGGCTCAGTAC	PC-3p-7716_274	gp4a	46	43.9167	13	47.4167	136.333	42.8333	35.1702	50.5715	14.5635	55.5881	180.743	32.0324
186	AACCGAGGGTCTTTCAGAAACAAC	PC-3p-75449_20	gp4a	16	6	0	1	1	8	12.2331	6.9092	0.001	1.17233	1.32574	5.98271
187	ATACCCGGAATCCCAGAGACACAC	PC-3p-74572_20	gp4a	9	2	0	11	3	9	6.88113	2.30307	0.001	12.8957	3.97723	6.73054
188	ATTGGGATTCTAGAAGATGTGTTC	PC-3p-74176_20	gp4a	18	2	5	0	3	2	13.7623	2.30307	5.60135	0.001	3.97723	1.49568
189	AGCCCGAGACCAAATCAACCCGAC	PC-3p-70065_22	gp4a	15	3	1	6	1	6	11.4686	3.4546	1.12027	7.034	1.32574	4.48703
190	AATCCGAGACCAAATCAACCCGAC	PC-3p-68744_22	gp4a	4.5	5.5	2	10.5	1.5	7	3.44057	6.33344	2.24054	12.3095	1.98861	5.23487
191	CCCGTGAACGTTCCCGTGG	PC-3p-681_2215	gp4a	396	356	518	573	61	330	302.77	409.946	580.3	671.747	80.8703	246.787
192	ATCTGATTGTGGTTCGGTCGCCTG	PC-3p-66564_24	gp4a	14	7	5	11	4	10	10.704	8.06074	5.60135	12.8957	5.30297	7.47838
193	ATGACACCTAGGCCTAACTCAACC	PC-3p-65431_24	gp4a	6	0	3	14	0	1	4.58742	0.001	3.36081	16.4127	0.001	0.747838
194	TGCAGGACTCTATGCTCTCCA	PC-3p-639_2331	gp4a	1037	392	638	420	441	805	792.859	451.401	714.732	492.38	584.652	602.01
195	AACGAGATTGAGATGGTTTGGACA	PC-3p-62098_26	gp4a	14	7	6	2	8	4	10.704	8.06074	6.72162	2.34467	10.6059	2.99135
196	GAGGGACTACGGCCTTTTAGGCCGCG	PC-3p-6013_346	gp4a	407	355	419	791	597	692	311.18	408.795	469.393	927.316	791.468	517.504
197	ACCCGAGACTATACCAACCCGACA	PC-3p-59765_27	gp4a	8	12	1	5	3	12	6.11656	13.8184	1.12027	5.86167	3.97723	8.97406
198	AGTTGGCACGACGTTTCACTTAGG	PC-3p-59344_28	gp4a	4	3	4	12	0	5	3.05828	3.4546	4.48108	14.068	0.001	3.73919
199	ATCCGACACGAGTGTGGCAACATT	PC-3p-58384_28	gp4a	13	8	8	10	3	12	9.93941	9.21227	8.96216	11.7233	3.97723	8.97406
200	AGAAACTGGCACGGACATCACGAT	PC-3p-56960_29	gp4a	7	3	7	10	6	12	5.35199	3.4546	7.84189	11.7233	7.95445	8.97406
201	TATCGGGAGGCTCAGTACT	PC-3p-53991_32	gp4a	6.25	7.25	1.25	3	14	3.5	4.77856	8.34862	1.40034	3.517	18.5604	2.61743
202	CGACTCCTAGATGTTTGTGAA	PC-3p-52980_32	gp4a	14	5	9	4	4	11	10.704	5.75767	10.0824	4.68933	5.30297	8.22622
203	CTTGCCGACCCGCAGTA	PC-3p-51395_34	gp4a	5	1	9	9	14	19	3.82285	1.15153	10.0824	10.551	18.5604	14.2089
204	AGGAGACCAGCTTGGACAATCATC	PC-3p-50460_35	gp4a	8	9	9	3	5	1	6.11656	10.3638	10.0824	3.517	6.62871	0.747838
205	GTAGGATGCCACGTAGGACACATG	PC-3p-50189_35	gp4a	10	4	6	1	8	6	7.6457	4.60614	6.72162	1.17233	10.6059	4.48703
206	TGTGGCGACATGGGGGCGAAAAAAGGA	PC-3p-49290_36	gp4a	1.66667	5.83333	0.333333	1.25	17.25	0.666667	1.27428	6.71728	0.373423	1.46542	22.8691	0.498559
207	TAGGTAGGACGGCGCGGCTGCTTTGT	PC-3p-48036_37	gp4a	14	11	16	33	16	41	10.704	12.6669	17.9243	38.687	21.2119	30.6614
208	TCGGGAGGCTCAGTACT	PC-3p-4776_430	gp4a	49.9167	46.8333	18.75	61.9167	219	40.8333	38.1648	53.9302	21.0051	72.587	290.338	30.5367
209	CTCAATGAATCGGTTGAT	PC-3p-47447_38	gp4a	12	20	1	25	27	6	9.17484	23.0307	1.12027	29.3083	35.795	4.48703
210	AAGAACCGGAAACCTCTGATTAAG	PC-3p-45134_40	gp4a	8	10	10	7	3	13	6.11656	11.5153	11.2027	8.20633	3.97723	9.7219
211	AGGACTGTGTATCCCAGGGTGTGG	PC-3p-44855_41	gp4a	6	22	4	4	3	2	4.58742	25.3337	4.48108	4.68933	3.97723	1.49568
212	TTTGGTGTAAACACTCGGTGCGGG	PC-3p-44281_41	gp4a	16	5	6	4	8	2	12.2331	5.75767	6.72162	4.68933	10.6059	1.49568
213	TTGAATTTCGTCTGCAAAAGTAGA	PC-3p-43944_42	gp4a	8	11	7	5	6	21	6.11656	12.6669	7.84189	5.86167	7.95445	15.7046
214	TGGCTTCCAGTCATTTCTCCC	PC-3p-42359_44	gp4a	12	9	10	5	3	5	9.17484	10.3638	11.2027	5.86167	3.97723	3.73919
215	AGGATCCAATGTCGCTATAGGCTT	PC-3p-41928_44	gp4a	9	15	10	12	4	17	6.88113	17.273	11.2027	14.068	5.30297	12.7132
216	CTACTTTTAACGTTATTTTACT	PC-3p-40282_47	gp4a	52	36	57.5	63.5	92	91	39.7577	41.4552	64.4155	74.4432	121.968	68.0533
217	TGGCTTGTCTCTTGCTCTTCA	PC-3p-40217_47	gp4a	12	7	12.5	4.5	9.5	12.5	9.17484	8.06074	14.0034	5.2755	12.5946	9.34798
218	CGGATCCAATACCAAGACGCT	PC-3p-39387_48	gp4a	6	6	7	23	0	6	4.58742	6.9092	7.84189	26.9637	0.001	4.48703
219	AGTGCAGTGTTGGTCCTCCCAAAC	PC-3p-38854_49	gp4a	16	10	8	18	4	3	12.2331	11.5153	8.96216	21.102	5.30297	2.24351
220	TTTGCTTCAGCTCCCTGAACT	PC-3p-37563_51	gp4a	20.5	12.5	10	4	8	24.5	15.6737	14.3942	11.2027	4.68933	10.6059	18.322
221	ACACTTAAAGTAGTCACTCCGCCT	PC-3p-37332_51	gp4a	17	13	11	11	6	20	12.9977	14.9699	12.323	12.8957	7.95445	14.9568
222	ACCGCTCTGATACCACTTGATAAG	PC-3p-36832_52	gp4a	12	11	4	6	2	17	9.17484	12.6669	4.48108	7.034	2.65148	12.7132
223	TTGGTTGAGTGAGCATCTAAG	PC-3p-3641_551	gp4a	177	65	58	114	85	128	135.329	74.8497	64.9756	133.646	112.688	95.7233
224	ACGCGAATCCAGATTTAGTCGGGC	PC-3p-34408_57	gp4a	13	7	15	4	5	13	9.93941	8.06074	16.804	4.68933	6.62871	9.7219
225	CTGTCAAGAGGGTGCTATTGCTCCTTTCT	PC-3p-3429_583	gp4a	152.5	225	96.5	186	199.5	180.5	116.597	259.095	108.106	218.054	264.486	134.985
226	CGTGGAAACGCTCTTTAA	PC-3p-33922_58	gp4a	12	17	4	62	48	18	9.17484	19.5761	4.48108	72.6847	63.6356	13.4611
227	AGAATTCTGATTTGTGGTGGCGCC	PC-3p-32111_62	gp4a	16	6	12	13	4	11	12.2331	6.9092	13.4432	15.2403	5.30297	8.22622
228	ACCCGAGACCAAGTCAACCCGACA	PC-3p-30526_66	gp4a	55	42	7	62	11	95	42.0514	48.3644	7.84189	72.6847	14.5832	71.0446
229	AAACCCGAGACTTCTGATTAAAGA	PC-3p-30525_66	gp4a	15	19	11	15	6	45	11.4686	21.8791	12.323	17.585	7.95445	33.6527
230	CTGCCACGATCCACTGAGA	PC-3p-2979_661	gp4a	147	120.5	182.5	226	274	305	112.392	138.76	204.449	264.947	363.253	228.091
231	TTGTCTTCTTCGCCGGATAGT	PC-3p-28527_71	gp4a	23	12	23	12	7	39	17.5851	13.8184	25.7662	14.068	9.2802	29.1657
232	TCGGACCTTCATCTATAACGT	PC-3p-28080_73	gp4a	16	92	23	13	31	27	12.2331	105.941	25.7662	15.2403	41.098	20.1916
233	ATCCGAGACCAAATCAACCCGACA	PC-3p-27770_74	gp4a	32.5	11.5	7	16.5	6.5	11	24.8485	13.2426	7.84189	19.3435	8.61733	8.22622
234	CGGGGTATTGTAAGTGGCAGA	PC-3p-2679_728	gp4a	248	209	339	222	668	552	189.613	240.671	379.771	260.258	885.596	412.807
235	GCGTAGGCCTCCCAAAAGG	PC-3p-26055_79	gp4a	45	28.5	44.5	63.5	53.5	74	34.4057	32.8187	49.852	74.4432	70.9272	55.34
236	TTTGCTTCAGCTCCCTGAACTT	PC-3p-24440_85	gp4a	31.5	29.5	28	2	13	34.5	24.084	33.9702	31.3676	2.34467	17.2347	25.8004
237	CAAAGGATTCTACCCGCCGCT	PC-3p-22441_94	gp4a	32	50	11	26	1	38	24.4662	57.5767	12.323	30.4807	1.32574	28.4179
238	ATGTCTTTCCGATGCCTCCCAT	PC-3p-22248_95	gp4a	21	32	25	15	11	34	16.056	36.8491	28.0067	17.585	14.5832	25.4265
239	TGGGAAATCTAGAGGTGAGCTC	PC-3p-21928_96	gp4a	36	8	10	9	15	18	27.5245	9.21227	11.2027	10.551	19.8861	13.4611
240	TGGGGAATCTAGAGGTGAGCTC	PC-3p-21206_100	gp4a	32	16	15	7	14	16	24.4662	18.4245	16.804	8.20633	18.5604	11.9654
241	AGCACCTGACGACATTTTTGAAGA	PC-3p-19155_111	gp4a	42	28	22	74	7	48	32.112	32.2429	24.6459	86.7527	9.2802	35.8962
242	ATCCAAGTGGACTCGCATGTATCT	PC-3p-18344_117	gp4a	38	20	15	8	7	29	29.0537	23.0307	16.804	9.37867	9.2802	21.6873
243	AGGTACCAGGTAACTTTGTCCACC	PC-3p-17085_125	gp4a	71	18	16	26	18	29	54.2845	20.7276	17.9243	30.4807	23.8634	21.6873
244	TTTCTTGGTCCCAACTGTTGT	PC-3p-16718_128	gp4a	33	9	7	48	9	22	25.2308	10.3638	7.84189	56.272	11.9317	16.4524
245	CAATTGGTCATCGCGCTTGGT	PC-3p-1582_1132	gp4a	572	1156	637	654	1203	1003	437.334	1331.17	713.612	766.706	1594.87	750.082
246	AACACTTGGTGAATTCTGCTT	PC-3p-15069_143	gp4a	31	116	17	23	30	47	23.7017	133.578	19.0446	26.9637	39.7723	35.1484
247	AAGAGAATTCTGGTTTGTGGTGGC	PC-3p-14680_147	gp4a	62	26	24	12	19	28	47.4034	29.9399	26.8865	14.068	25.1891	20.9395
248	GATGGCGTGGTCCGCGAGCGGCGGC	PC-3p-11753_182	gp4a	10	19	6	99	32	16	7.6457	21.8791	6.72162	116.061	42.4238	11.9654
249	TGAAATGACTTGAGAGGTGTA	PC-3p-11122_193	gp4a	35.25	27.1667	67.9167	69.6667	115.583	79.6667	26.9511	31.2833	76.085	81.6726	153.234	59.5778
250	ATGGCGTGGTCCGCGAGCGGCGGC	PC-3p-10278_209	gp4a	36	22	29	267	21	77	27.5245	25.3337	32.4878	313.013	27.8406	57.5835
251	CCCTGTAATAAGAAATATAGTAA	PC-3p-100033_13	gp4a	2	2	4	17	0	1	1.52914	2.30307	4.48108	19.9297	0.001	0.747838
The number of reads in the following reported miRNAs is less than 10.
252	TTTGTTGATGGTCATCTATTCA	stu-miR827-5p_R+1	gp1a	2	0	0	0	1	0	1.52914	0.001	0.001	0.001	1.32574	0.001
253	TTAGATGAACATCAACAAACT	stu-miR827-3p_1ss21AT	gp1a	0	1	1	0	1	0	0.001	1.15153	1.12027	0.001	1.32574	0.001
254	TAGTATGGTAGAAAGATTCAT	stu-miR8051-5p_R+1	gp1a	1	1	0	1	0	2	0.76457	1.15153	0.001	1.17233	0.001	1.49568
255	AAGTAGGAATCAAGGTCAATGAC	stu-miR8050-5p_R+3	gp1a	0	0	0	0	0	1	0.001	0.001	0.001	0.001	0.001	0.747838
256	TTGACTTGAGATTCCTACTTGG	stu-miR8050-3p_L+1	gp1a	1	0	0	0	0	1	0.76457	0.001	0.001	0.001	0.001	0.747838
257	TTTCAAATATGGTTGGAGATG	stu-miR8044-5p	gp1a	4	0	0	0	1	0	3.05828	0.001	0.001	0.001	1.32574	0.001
258	TGATATAATTGGACTTTGGCC	stu-miR8043	gp1a	0	0	0	1	0	1	0.001	0.001	0.001	1.17233	0.001	0.747838
259	ATGATGTATAGCAAAGAGCCT	stu-miR8041a-3p	gp1a	2	0.5	0	1.5	0	1	1.52914	0.575767	0.001	1.7585	0.001	0.747838
260	TTTCCTATCTGAACTATCACC	stu-miR8039	gp3a	1	0	0	0	1	0	0.76457	0.001	0.001	0.001	1.32574	0.001
261	TTCCAAAGCTGCAGAAATGAG	stu-miR8033-5p_R-1	gp1a	1	4	0	0	2	0	0.76457	4.60614	0.001	0.001	2.65148	0.001
262	CAATTCTGCAGCTTTGGGAGT	stu-miR8033-3p_L-1_1ss17AG	gp1a	1	0	0	2	0	1	0.76457	0.001	0.001	2.34467	0.001	0.747838
263	TAAAATTGTGAACAA	stu-miR8028-5p_L-9_1ss12CA	gp1a	0	0	0	0	1	0	0.001	0.001	0.001	0.001	1.32574	0.001
264	ATCCCGAGATAAGTTATTCTGAAC	stu-miR8027_2ss4TC22GA	gp3b	0	1	0	2	0	3	0.001	1.15153	0.001	2.34467	0.001	2.24351
265	ATGTAGAGAATATGTGGTAACCCA	stu-miR8026_1ss24TA	gp1a	0	0	0	2	1	1	0.001	0.001	0.001	2.34467	1.32574	0.747838
266	TTTGGCACTATTTCATTGGCAACC	stu-miR8023_1ss9AT	gp1a	0	0	0	0	0	2	0.001	0.001	0.001	0.001	0.001	1.49568
267	AATGAGAACTTTGGA	stu-miR8022_L-4R-5_1ss13TC	gp3b	1	0	0	0	0	1	0.76457	0.001	0.001	0.001	0.001	0.747838
268	ATTCAAGGCTCGAACTCGAGACCT	stu-miR8021_1ss12AG	gp2b	0.333333	0	0	0.333333	0	0.333333	0.254857	0.001	0.001	0.390778	0.001	0.249279
269	AATTTCATTGAGTATGTTGTTGTTGT	stu-miR8020_R+2	gp1a	0	0	0	0	0	3	0.001	0.001	0.001	0.001	0.001	2.24351
270	ACGAACCGTAGATCCCATCCG	stu-miR8018_R-3	gp1a	1	1	1	0	1	3	0.76457	1.15153	1.12027	0.001	1.32574	2.24351
271	ATTTTTGAATGGAAGGCCCATGTG	stu-miR8016	gp1a	1	0	0	0	1	0	0.76457	0.001	0.001	0.001	1.32574	0.001
272	TTCAAGCTCCAATAGC	stu-miR8015-3p_L-8_1ss15GC	gp1a	0	0	0	1	0	0	0.001	0.001	0.001	1.17233	0.001	0.001
273	AATGAATACAATGTTTGGATAGAT	stu-miR8014-3p_L+1R-1_1ss22AG	gp1a	1	2	2	0	0	1	0.76457	2.30307	2.24054	0.001	0.001	0.747838
274	TTTTCGTGAGACAAAGAGAAGCCT	stu-miR8011b-3p_L+2_1ss16AG	gp1a	2	0	0	0	0	0	1.52914	0.001	0.001	0.001	0.001	0.001
275	AATAAAAAGAAGTCTCACACAACT	stu-miR8011a-3p_1ss13CT	gp1a	0	0	1	0	0	1	0.001	0.001	1.12027	0.001	0.001	0.747838
276	ATAGGACCCTAATTAAATTTAAGT	stu-miR8010_2ss12GA22GA	gp3b	0	0	0	0	0	1	0.001	0.001	0.001	0.001	0.001	0.747838
277	ATTTCCAGAAAAGCGACGGACAGT	stu-miR8008a	gp1a	1.5	0	0.5	0	0	0	1.14686	0.001	0.560135	0.001	0.001	0.001
278	ATGTGGCACTTTTTGAATTTCGAG	stu-miR8007b-5p_1ss6AG	gp1a	11	1	2	2	1	3	8.41027	1.15153	2.24054	2.34467	1.32574	2.24351
279	AGGGGTTGTATATGTGTTTGGCCT	stu-miR8004_1ss10GA	gp1a	1	1	0	0	3	0	0.76457	1.15153	0.001	0.001	3.97723	0.001
280	TCCTGGGGATTAGTATGAAAATT	stu-miR8001a_R-1	gp1a	1	0	1	0	0	5	0.76457	0.001	1.12027	0.001	0.001	3.73919
281	TACGACCCGTAGAACTGCCCACGA	stu-miR7999-3p_L+1R-1	gp1a	0	3	1	4	1	2	0.001	3.4546	1.12027	4.68933	1.32574	1.49568
282	ATATTGCTCGGACTCTTCAAAAAT	stu-miR7997c	gp1a	12.8333	7	2.66667	4.33333	3.66667	11.3333	9.81199	8.06074	2.98739	5.08011	4.86106	8.4755
283	ATGTTGCTCGGACTCTTCAAAAAT	stu-miR7997a_R+3_1ss4CT	gp1a	4.83333	2.16667	1.16667	1.33333	3.16667	4.33333	3.69542	2.49499	1.30698	1.56311	4.19818	3.24063
284	TTACACGTAGACAAGTTGACCATT	stu-miR7995	gp1a	0	0	1	0	0	0	0.001	0.001	1.12027	0.001	0.001	0.001
285	TTTGACAATGCACATCTAGACACT	stu-miR7992-5p	gp1a	1	0	3	1	3	3	0.76457	0.001	3.36081	1.17233	3.97723	2.24351
286	AGGAGGTCGGAATTTTTAATGAATT	stu-miR7991a_R+1	gp1a	0	0	0.5	1	0	0	0.001	0.001	0.560135	1.17233	0.001	0.001
287	ACGGAAAAGGGCCTAAAATACC	stu-miR7988_L-1R-1_1ss15AT	gp1a	0	0	0	0	1	0	0.001	0.001	0.001	0.001	1.32574	0.001
288	ACACTAGTTGATCCT	stu-miR7987_R-9_1ss14TC	gp1a	0	0	1	0	0	0	0.001	0.001	1.12027	0.001	0.001	0.001
289	GATACCAAACTTTATGAAGGACCT	stu-miR7984c-5p_L-2R+2	gp1a	1	1	2	1	1	3.5	0.76457	1.15153	2.24054	1.17233	1.32574	2.61743
290	ACTAATGCCGGTAAAGACTTTAAC	stu-miR7983-3p	gp1a	4	1	1	0	1	4	3.05828	1.15153	1.12027	0.001	1.32574	2.99135
291	TATACAGAGAAACCGCTGTCGAG	stu-miR7122-5p_L-1R+2	gp1a	0	0	0	0	0	1	0.001	0.001	0.001	0.001	0.001	0.747838
292	ACAGCGTTTCTCTGTATAACC	stu-miR7122-3p	gp1a	0	0	2	1	0	1	0.001	0.001	2.24054	1.17233	0.001	0.747838
293	TGATTCAGGTTTGTATGCAAAC	stu-miR6149-3p	gp1a	1	1	1	1	1	0	0.76457	1.15153	1.12027	1.17233	1.32574	0.001
294	AATACAACTATAGCCAAGACAA	stu-miR6026-5p_1ss12TA	gp1a	0	0	1	0	2	0	0.001	0.001	1.12027	0.001	2.65148	0.001
295	TACCAACAATTGAGATAACATC	stu-miR6025	gp1a	0	0	0	4	0	2	0.001	0.001	0.001	4.68933	0.001	1.49568
296	AGAAACAACACTTGCTAAAAG	stu-miR6024-5p_R-1	gp1a	0	0	0	1	0	0	0.001	0.001	0.001	1.17233	0.001	0.001
297	AATATTTTTGAAGAGTCGGAGCGA	stu-miR5303j_2ss18TG23AG	gp1a	0	1	0	0.333333	0	0	0.001	1.15153	0.001	0.390778	0.001	0.001
298	ATATTTTTGAAGAGTCCGAGCAAC	stu-miR5303g_1ss17TC	gp1a	1.66667	0	0.5	0.666667	0.5	0.333333	1.27428	0.001	0.560135	0.781556	0.662871	0.249279
299	ATTTCTGGAGAATCTGACACGAGT	stu-miR5303f_2ss5TC22GA	gp1a	3.5	3	4	6	1	3	2.676	3.4546	4.48108	7.034	1.32574	2.24351
300	TTTTGGAGGATCCGACACGCACC	stu-miR5303a_R-1_1ss9AG	gp1a	0.5	0.25	0.5	1.25	0	1	0.382285	0.287883	0.560135	1.46542	0.001	0.747838
301	CGTGAGTGGTGGGGTAAGATA	stu-miR482d-5p	gp1a	3	2	2	1	0	1	2.29371	2.30307	2.24054	1.17233	0.001	0.747838
302	GGAGTGGGTGGCATGGTAAGA	stu-miR482b-5p	gp1a	5	3	4	2	1	6	3.82285	3.4546	4.48108	2.34467	1.32574	4.48703
303	GGAATTGGTGGATTGGAAAGC	stu-miR482a-5p	gp1a	0	3	1	0	0	0	0.001	3.4546	1.12027	0.001	0.001	0.001
304	ACTCTCCCTCAAAGGCTTCTGGC	stu-miR477b-5p_R+2	gp1a	2	1	0	0	1	0	1.52914	1.15153	0.001	0.001	1.32574	0.001
305	CCTCTCCCTCAAGGGCTTCTC	stu-miR477a-5p	gp1a	2	0	0	1	0	1	1.52914	0.001	0.001	1.17233	0.001	0.747838
306	ACGGGGACGAGACAGAGCATG	stu-miR408b-5p	gp1a	1	4	0	1	4	0	0.76457	4.60614	0.001	1.17233	5.30297	0.001
307	ACAGGGACGAGGCAGCGCATG	stu-miR408a-5p	gp1a	0	3	0	1	0	0	0.001	3.4546	0.001	1.17233	0.001	0.001
308	GGGCTACTCTCTATTGGCAT	stu-miR399j-5p_R-1	gp1a	0	0	0	0	0.0909091	0	0.001	0.001	0.001	0.001	0.120522	0.001
309	GGGCTACACTCTATTGGCATG	stu-miR399i-5p	gp1a	0	0	0	2	3	0	0.001	0.001	0.001	2.34467	3.97723	0.001
310	TGCCAAAGGAGAGTTGCCCTA	stu-miR399i-3p	gp1a	5.09091	4.18182	4	3	2	3	3.89236	4.81551	4.48108	3.517	2.65148	2.24351
311	CGCCAAAGGAGAGCTGCCCTA	stu-miR399g-3p_1ss10GA	gp1a	0.490909	0.581818	2.2	1.8	1.2	0.8	0.375335	0.669983	2.46459	2.1102	1.59089	0.598271
312	GGGCTACTCTCTATTGGCATG	stu-miR399a-5p	gp1a	0.2	0	0.1	0.1	0.290909	0	0.152914	0.001	0.112027	0.117233	0.385671	0.001
313	TGCCAAAGTAGAGCTGCCCTG	stu-miR399a-3p_1ss9GT	gp1a	2.69091	0.781818	0	3.31111	0.8	0.8	2.05739	0.90029	0.001	3.88173	1.06059	0.598271
314	TCCAAGAAAGCTGTGGGAAA	stu-miR396-3p_L-1	gp1a	1	0	0	1	4	1	0.76457	0.001	0.001	1.17233	5.30297	0.747838
315	CTGAAGTGTTTGGGGGAACTC	stu-miR395a	gp1a	0.142857	0	0.428571	0.571429	0.142857	0.142857	0.109224	0.001	0.480116	0.669905	0.189392	0.106834
316	TCCAAAGGGATCGCATTGATTT	stu-miR393-5p_2ss21CT22CT	gp1a	9	0	2	2	2	6	6.88113	0.001	2.24054	2.34467	2.65148	4.48703
317	ATCATGCGATCTCTTCGGAAT	stu-miR393-3p	gp1a	0	0	0	0	0	2	0.001	0.001	0.001	0.001	0.001	1.49568
318	CGCTATCCATCTTGAGTTTTT	stu-miR390-3p_1ss21AT	gp1a	3	0	0	0	0	3	2.29371	0.001	0.001	0.001	0.001	2.24351
319	TCGCAGGAGAGATGGCACTTAG	stu-miR3627-5p	gp1a	8	3	1	6	2	3	6.11656	3.4546	1.12027	7.034	2.65148	2.24351
320	AGTGCCTCTGTCTTTCGACG	stu-miR3627-3p_L-1_1ss21AG	gp1a	0	0	0	0	1	0	0.001	0.001	0.001	0.001	1.32574	0.001
321	TTGGACTGAAGGGAGCTCCT	stu-miR319b	gp1a	0	1.5	6	2	2	2	0.001	1.7273	6.72162	2.34467	2.65148	1.49568
322	TTGGACTGAAGGGAGCTCCCT	stu-miR319a-3p	gp1a	5	1.5	7	1	2	5	3.82285	1.7273	7.84189	1.17233	2.65148	3.73919
323	CTTGGACTGAAGGGTTTCCTTC	stu-miR319-3p_L+1_1ss17CT	gp1a	0	0	2	0	0	0	0.001	0.001	2.24054	0.001	0.001	0.001
324	ATGAGATGGAATTAGCGTTTGGAT	stu-miR1886i-5p_1ss9AG	gp1a	0	0	0	0	1	0	0.001	0.001	0.001	0.001	1.32574	0.001
325	TTTTACGTTGATTCCATCTCATGA	stu-miR1886h_L-1R+1_1ss15TC	gp1a	0	0	0	1	1	0	0.001	0.001	0.001	1.17233	1.32574	0.001
326	GGAATCTTGATGATGCTGCAG	stu-miR172d-3p	gp1a	0	0	1	0	1	0	0.001	0.001	1.12027	0.001	1.32574	0.001
327	AGAATCTTGATGATGCTGCAT	stu-miR172a-3p	gp1a	4.33333	0.333333	1	1	0.333333	1.66667	3.31314	0.383845	1.12027	1.17233	0.441914	1.2464
328	NCGAGATATTGGTGCGGTTCAA	stu-miR171d-5p_L+3R-2	gp1a	2	0	0	0	1	1	1.52914	0.001	0.001	0.001	1.32574	0.747838
329	TTGAGCCGTGCCAATATCACG	stu-miR171d-3p	gp1a	2	1	3	0	0	1	1.52914	1.15153	3.36081	0.001	0.001	0.747838
330	TGATTGAGCCGTGTCAATATC	stu-miR171c-3p	gp1a	1.33333	0	0	0	1	0	1.01943	0.001	0.001	0.001	1.32574	0.001
331	TGGCAAGCATCCTTGGCGACT	stu-miR169f-3p_L+2	gp1a	0	1	0	0	0	0	0.001	1.15153	0.001	0.001	0.001	0.001
332	TAGCCAAGGATGACTTGCCT	stu-miR169a-5p	gp1a	0	0	0.125	0	0	0	0.001	0.001	0.140034	0.001	0.001	0.001
333	GTCATGCTCGGACAGCCTCACT	stu-miR167c-3p_L-1	gp1a	2	5	0	1	0	1	1.52914	5.75767	0.001	1.17233	0.001	0.747838
334	ATCAGATCATGTGGCAGCATCACC	stu-miR167b-3p_L+4	gp1a	3	1	5	4	1	0	2.29371	1.15153	5.60135	4.68933	1.32574	0.001
335	TCAGATCATGTGGCAGCCTCACCT	stu-miR167a-3p_L+3R+1	gp1a	3	0	1	0	0	0	2.29371	0.001	1.12027	0.001	0.001	0.001
336	AGAATGTCGTCTGGTTCGAGA	stu-miR166d-5p	gp1a	5	1	0	0	2	2	3.82285	1.15153	0.001	0.001	2.65148	1.49568
337	GGAATGTTGTCTGGCTCGAGGC	stu-miR166c-5p_R+1_1ss11TC	gp1a	3	0.5	3.5	0	1.5	0	2.29371	0.575767	3.92094	0.001	1.98861	0.001
338	TGGAGAAGCAGGGCACATGCT	stu-miR164-5p	gp1a	1	2	3	0	1	1	0.76457	2.30307	3.36081	0.001	1.32574	0.747838
339	GCGTATGAGGAGCCAAGCATA	stu-miR160a-3p	gp1a	0	0	3	0	1	1	0.001	0.001	3.36081	0.001	1.32574	0.747838
340	CTGACAGAAGAGAGTGAGCA	stu-miR156f-5p	gp1a	1	0	0	0	2	1	0.76457	0.001	0.001	0.001	2.65148	0.747838
341	TGACAGAAGAGAGTGAGCAC	stu-miR156e	gp1a	0.166667	0.166667	0	0.666667	0.166667	0	0.127428	0.191922	0.001	0.781556	0.220957	0.001
342	TTGACAGAAGATAGAGAGCAC	stu-miR156a	gp1a	2.75	0.25	3.25	2.25	2.5	3.75	2.10257	0.287883	3.64088	2.63775	3.31436	2.80439
343	TTTCGAAATTAGACCCATGGTTTGAAT	stu-MIR8047-p5_1ss17GA	gp1a	0	0	0	0	1	2	0.001	0.001	0.001	0.001	1.32574	1.49568
344	AACATCTCCAGCCATATTTGA	stu-MIR8044-p3_1ss13GC	gp1a	6	4	3	7	3	8	4.58742	4.60614	3.36081	8.20633	3.97723	5.98271
345	TAAGCACTTCCGTCTAATTT	stu-MIR8042-p5	gp1a	0	0	0	0	1	0	0.001	0.001	0.001	0.001	1.32574	0.001
346	TATCTGAACTATCACCATCTATGT	stu-MIR8039-p5_2ss22CT23TG	gp2a	0	1	0	2	0	0	0.001	1.15153	0.001	2.34467	0.001	0.001
347	AGTAAGTTGAATCTCATGCTCGTT	stu-MIR8038a-p5_1ss21TC	gp1a	0	0	0	1	0	0	0.001	0.001	0.001	1.17233	0.001	0.001
348	TTTATGAAGCTTTTGCAGTGTTT	stu-MIR8034-p3_1ss18AG	gp1a	0	0	1	0	0	0	0.001	0.001	1.12027	0.001	0.001	0.001
349	TCCCGAGGTTTTCAGTGTGAGT	stu-MIR8032d-p3	gp1a	0.833333	0	0.333333	0	0.333333	0	0.637142	0.001	0.373423	0.001	0.441914	0.001
350	AGAACAAGAAAAAATGA	stu-MIR8029-p5_2ss2AG17GA	gp3b	0	0	0	0	1	0	0.001	0.001	0.001	0.001	1.32574	0.001
351	AGGGAGGACCAATTTATAGAGGTTA	stu-MIR8026-p3_1ss4AG	gp1a	0	0	0	0	0	3	0.001	0.001	0.001	0.001	0.001	2.24351
352	CTGAATGAATATATGAG	stu-MIR8025-p5_2ss7TG17TG	gp3b	0	0	0	1	0	0	0.001	0.001	0.001	1.17233	0.001	0.001
353	AAGATTTGAAGACTT	stu-MIR8024b-p5	gp1a	0	0	0	1	0	0	0.001	0.001	0.001	1.17233	0.001	0.001
354	AGGATTTGAAGACGACC	stu-MIR8024a-p5_2ss15TA17AC	gp1a	1	0	0	0	0	0	0.76457	0.001	0.001	0.001	0.001	0.001
355	ACTTGGAGGATTTGAAGACTT	stu-MIR8024a-p3	gp1a	2	1	1	1	0	2	1.52914	1.15153	1.12027	1.17233	0.001	1.49568
356	TTCAAACTCGAGACCTCTGATTAAG	stu-MIR8021-p5_2ss1CT20GA	gp2b	0.666667	0	0	0	2	0	0.509714	0.001	0.001	0.001	2.65148	0.001
357	AAAACTCGAGACCTCTGATTAAGA	stu-MIR8021-p5_2ss1CA18GA	gp2b	0.583333	1.33333	0.666667	0.2	0	1	0.445999	1.53538	0.746847	0.234467	0.001	0.747838
358	AAACTCGAGACCTCTGATTAAGAG	stu-MIR8021-p5_2ss17GA24TG	gp2b	3	0	0.5	0.5	0	0	2.29371	0.001	0.560135	0.586167	0.001	0.001
359	AAACTCGAGACCTCTGATTAAGT	stu-MIR8021-p5_2ss17GA23AT	gp2b	5.33333	2.25	1.66667	3.86667	0.25	1.33333	4.07771	2.59095	1.86712	4.53302	0.331436	0.997118
360	CAAACTCGAGACCTCTAATTAAGA	stu-MIR8021-p5_2ss17GA18GA	gp2b	0.666667	0	0	0.333333	0	0	0.509714	0.001	0.001	0.390778	0.001	0.001
361	AACTCGAGACCTCTGATTAAGATT	stu-MIR8021-p5_2ss16GA24AT	gp2b	3.25	0	0.5	0.333333	0.25	1.75	2.48485	0.001	0.560135	0.390778	0.331436	1.30872
362	AACTCGAGACCTCTGATTAAGAG	stu-MIR8021-p5_2ss16GA23TG	gp2b	0.25	0	0.5	0	0.25	0	0.191143	0.001	0.560135	0.001	0.331436	0.001
363	TCAAACTCGAGACCTGTGATTAAG	stu-MIR8021-p5_2ss16CG19GA	gp2b	0.5	0.5	1	0	0	0	0.382285	0.575767	1.12027	0.001	0.001	0.001
364	CAAACTCGAGACTTCTGATTAAG	stu-MIR8021-p5_2ss13CT18GA	gp2b	0.333333	0.333333	0	0.333333	0	0	0.254857	0.383845	0.001	0.390778	0.001	0.001
365	AAACTCGAGACTTCTGATTAAGA	stu-MIR8021-p5_2ss12CT17GA	gp2b	1.33333	0.333333	0	0.333333	0	0	1.01943	0.383845	0.001	0.390778	0.001	0.001
366	AAACTCGAGATCTCTGGTTAAGGT	stu-MIR8021-p5_2ss11CT23AG	gp2b	2.75	1	0	1.33333	0.25	2.75	2.10257	1.15153	0.001	1.56311	0.331436	2.05655
367	AAACTCGAGGCCTCTGATTAAG	stu-MIR8021-p5_2ss10AG17GA	gp2b	1	0.25	0.5	0	1.75	0.5	0.76457	0.287883	0.560135	0.001	2.32005	0.373919
368	ACTCGAGATCTCTGGTTAAAATAG	stu-MIR8021-p3_2ss9CT20GA	gp2b	0	0.75	0	0	1	0	0.001	0.86365	0.001	0.001	1.32574	0.001
369	CAAACTCGTGACCTCTGGTTAAGT	stu-MIR8021-p3_2ss9AT24AT	gp2b	0	0.333333	0	1	0	0	0.001	0.383845	0.001	1.17233	0.001	0.001
370	CAAACCCGAGACCTCTGGCTAAGA	stu-MIR8021-p3_2ss6TC19TC	gp2b	0.2	1	0	0.533333	0	0.733333	0.152914	1.15153	0.001	0.625245	0.001	0.548415
371	TCAAATTCGAGACCTCTGATTAAG	stu-MIR8021-p3_2ss6CT19GA	gp2b	0.2	0.2	0	0.2	0	0	0.152914	0.230307	0.001	0.234467	0.001	0.001
372	AAACCCGAGACCTCTGGCTAAGA	stu-MIR8021-p3_2ss5TC18TC	gp2b	1.2	0	0	0.2	0	0.4	0.917484	0.001	0.001	0.234467	0.001	0.299135
373	AAACACGAGACCTCTGATTAAGA	stu-MIR8021-p3_2ss5TA17GA	gp2b	1	0	0	1	0	0	0.76457	0.001	0.001	1.17233	0.001	0.001
374	GGTTCAAACTCGAGACTTCTGGTT	stu-MIR8021-p3_2ss3CT17CT	gp2b	1.33333	1.33333	0	0.333333	0	0	1.01943	1.53538	0.001	0.390778	0.001	0.001
375	AAACTCGAGACCTCTGGTTAAGGA	stu-MIR8021-p3_2ss23AG24TA	gp2b	0.4	0	0.2	0.2	0	1.6	0.305828	0.001	0.224054	0.234467	0.001	1.19654
376	AGCTCAAACTCGAGACCTCTGATT	stu-MIR8021-p3_2ss1GA22GA	gp2b	0	0	0	0.333333	0	0.333333	0.001	0.001	0.001	0.390778	0.001	0.249279
377	AAACTCGAGACCTCTGCTTAGGA	stu-MIR8021-p3_2ss17GC21AG	gp2b	1.08333	0.5	0	0.7	0	0.333333	0.828284	0.575767	0.001	0.820633	0.001	0.249279
378	TATCCCACCACAACTCATGTT	stu-MIR8021-p3_2ss16TC17TA	gp2b	0	0	1	0	0	0	0.001	0.001	1.12027	0.001	0.001	0.001
379	AACTCGAGACCTCTGATTAAGAGA	stu-MIR8021-p3_2ss16GA23TG	gp2b	0.75	0.5	0.5	0.833333	0.25	1.75	0.573428	0.575767	0.560135	0.976945	0.331436	1.30872
380	TCAAACTCGAGATCTCTGCTTAAG	stu-MIR8021-p3_2ss13CT19GC	gp2b	1.75	0.25	1.75	1.58333	0.25	1.5	1.338	0.287883	1.96047	1.85619	0.331436	1.12176
381	TCAAACTCGAGATCTCTGATTAAG	stu-MIR8021-p3_2ss13CT19GA	gp2b	0	0.5	0.5	0	0	0	0.001	0.575767	0.560135	0.001	0.001	0.001
382	AGGCTCAAACCCGAGATCTCTGGT	stu-MIR8021-p3_2ss11TC17CT	gp2b	2.4	0.8	0.45	1.45	0.6	1.8	1.83497	0.921227	0.504121	1.69988	0.795445	1.34611
383	AAACTCGAGGCCTCTGATTAA	stu-MIR8021-p3_2ss10AG17GA	gp2b	0	0.666667	0	0.2	0	0	0.001	0.767689	0.001	0.234467	0.001	0.001
384	ACTCGAGATCTCTGGTTA	stu-MIR8021-p3_1ss9CT	gp2b	0	0.25	0	0.25	0	0	0.001	0.287883	0.001	0.293083	0.001	0.001
385	AAACCCGAGACCTCTGGTTAAGAT	stu-MIR8021-p3_1ss5TC	gp2b	1.5	0	0	0	0	0	1.14686	0.001	0.001	0.001	0.001	0.001
386	TCAAACTCGAGACCTCTAGTTAAG	stu-MIR8021-p3_1ss18GA	gp2b	0	0	0	0.333333	0	1	0.001	0.001	0.001	0.390778	0.001	0.747838
387	GGCTCAAACTCGAGACATCTGGTT	stu-MIR8021-p3_1ss17CA	gp2b	0.333333	0	0	0	0	0.25	0.254857	0.001	0.001	0.001	0.001	0.18696
388	AAGGCTCAAACCCGAGACCTCTGG	stu-MIR8021-p3_1ss12TC	gp2b	0.4	0	0.8	0.45	0	0.6	0.305828	0.001	0.896216	0.52755	0.001	0.448703
389	AACAACAACATACTCAG	stu-MIR8020-p3_2ss15TC17CG	gp1a	0	0	0	0	1	0	0.001	0.001	0.001	0.001	1.32574	0.001
390	GATTTTAGCCTTCTG	stu-MIR8013-p5_1ss13TC	gp1a	0	0	0	1	0	0	0.001	0.001	0.001	1.17233	0.001	0.001
391	TTTGATGTGCCCTTT	stu-MIR8013-p3_1ss12AC	gp1a	0	0	0	1	0	0	0.001	0.001	0.001	1.17233	0.001	0.001
392	TACAGCGGCCCCGCTAGAGCGACC	stu-MIR8012-p3_1ss8TG	gp1a	0	0	0	0	0	1	0.001	0.001	0.001	0.001	0.001	0.747838
393	ATCCGTAGTTTTTCT	stu-MIR8008b-p3_1ss1GA	gp1a	0	0	0	0	0	1	0.001	0.001	0.001	0.001	0.001	0.747838
394	ACTTAAACTGTTTGACTCTCGAAA	stu-MIR8007a-p3	gp1a	5.5	2	5	6	2	4	4.20514	2.30307	5.60135	7.034	2.65148	2.99135
395	TGTAGGCTTTTGTTT	stu-MIR8005c-p3_1ss2TG	gp1a	0	0	0	0	1	0	0.001	0.001	0.001	0.001	1.32574	0.001
396	TAGGGTTTAGGGTTTAGGGTT	stu-MIR8005a-p5_1ss12AG	gp1a	1.5	0.5	0	0	0.5	0	1.14686	0.575767	0.001	0.001	0.662871	0.001
397	AGGGTTTAGGGTTTAGGGTTT	stu-MIR8005a-p3_1ss11AG	gp1a	0	0	0	1	0	0.5	0.001	0.001	0.001	1.17233	0.001	0.373919
398	ATGGGATGGCAAAAAACA	stu-MIR8003-p5_2ss9AG17TC	gp2b	0	0.2	0	0	0.2	0	0.001	0.230307	0.001	0.001	0.265148	0.001
399	TACAAATAGGATGACAAAAAACAT	stu-MIR8003-p5_2ss8GA22TC	gp3b	0	0	1	0	0	0	0.001	0.001	1.12027	0.001	0.001	0.001
400	AGTTTCCTGCGGATTTTCTTA	stu-MIR8001b-p3_1ss19AT	gp1a	0	0	0	1	2	0.5	0.001	0.001	0.001	1.17233	2.65148	0.373919
401	ATTTTCATACTAATCCCTAGAAAA	stu-MIR8001a-p3_1ss15TC	gp1a	0	0	1	0	0	0.5	0.001	0.001	1.12027	0.001	0.001	0.373919
402	TGAAAGAATGGAAAAG	stu-MIR7998-p3_1ss12CA	gp1a	1	0	0	0	0	0	0.76457	0.001	0.001	0.001	0.001	0.001
403	TTTGGAGAATTCGACACGGGT	stu-MIR7997b-p3_2ss12TC17TC	gp1a	1	0	0	0	0	1	0.76457	0.001	0.001	0.001	0.001	0.747838
404	GAAATTTTTTAAAAGGATT	stu-MIR7995-p3_2ss14TA17TA	gp1a	0	0	0	1	0	0	0.001	0.001	0.001	1.17233	0.001	0.001
405	ATATAATATTCAGGATTGGGACT	stu-MIR7994b-p5_2ss13AG19AG	gp1a	0	0	1	0	1	0	0.001	0.001	1.12027	0.001	1.32574	0.001
406	TAATATTCAAGATTGGGAAAAGTCT	stu-MIR7994a-p5_1ss25CT	gp1a	0	0	1	0	0	0	0.001	0.001	1.12027	0.001	0.001	0.001
407	ATATATTATACTTGGGCCTAAACT	stu-MIR7994a-p3_1ss18AC	gp1a	3	2.5	2.5	1.5	0.5	0	2.29371	2.87883	2.80067	1.7585	0.662871	0.001
408	CTCAATAAACTGAAAAA	stu-MIR7993a-p5_2ss13TA17GA	gp3b	1	0	0	0	0	0	0.76457	0.001	0.001	0.001	0.001	0.001
409	TACGGGGCCAACTTAAACCAAATT	stu-MIR7992-p3	gp1a	0	0	0	1	0	0	0.001	0.001	0.001	1.17233	0.001	0.001
410	TCCCAAATTCACAGCCACCTT	stu-MIR7990b-p5_1ss16TC	gp1a	0	0	0	1	0	0	0.001	0.001	0.001	1.17233	0.001	0.001
411	TTTTGGCCCTTTTCCGA	stu-MIR7988-p3_2ss5AG17TA	gp1a	0	0	1	0	0	0	0.001	0.001	1.12027	0.001	0.001	0.001
412	AAATAGTGCAGGGGTAAAAGGTCC	stu-MIR7984d-p3_1ss20TG	gp1a	8	6.5	4.5	8.5	3	8.5	6.11656	7.48497	5.04121	9.96483	3.97723	6.35662
413	AAATAGTAACGTGTCCACGTGGGC	stu-MIR7984b-p3_2ss16TC22AG	gp1a	3.5	0.5	6	1	2	3.5	2.676	0.575767	6.72162	1.17233	2.65148	2.61743
414	AAAGGACCTTTTACCCACCTG	stu-MIR7984a-p5_2ss4TG17CA	gp2b	0	0	0	0	0	1	0.001	0.001	0.001	0.001	0.001	0.747838
415	TTGGAAATGACCTTTTACCCCTCT	stu-MIR7984a-p5_1ss22CT	gp2b	0	0.5	0	0	0	1.05	0.001	0.575767	0.001	0.001	0.001	0.78523
416	TTTACCCCCCTGTACTATTTAATA	stu-MIR7984a-p5_1ss13CT	gp2b	0	0	1	0.5	0	0	0.001	0.001	1.12027	0.586167	0.001	0.001
417	TTGGAAAAGACCTTTTACCCCTCT	stu-MIR7984a-p3_2ss8TA22CT	gp2b	0.2	0	0.6	0	0	0	0.152914	0.001	0.672162	0.001	0.001	0.001
418	TGGAAAGGACCTTTTACCCCTCTG	stu-MIR7984a-p3_2ss7TG21CT	gp2b	0	0.2	0	0.2	0	0	0.001	0.230307	0.001	0.234467	0.001	0.001
419	AAGGACCTTTTACCCCTCTGCACT	stu-MIR7984a-p3_2ss3TG17CT	gp2b	0.4	0.45	0	0.4	0	0.4	0.305828	0.51819	0.001	0.468933	0.001	0.299135
420	AGGACCTTTTACCCCCCTGGACTA	stu-MIR7984a-p3_2ss2TG20CG	gp2b	1	0	0	0	0	0	0.76457	0.001	0.001	0.001	0.001	0.001
421	AAATAGTAATGTGTCCACATGAGC	stu-MIR7984a-p3_2ss17GA22GA	gp3b	2	0	2	0	0	0	1.52914	0.001	2.24054	0.001	0.001	0.001
422	AATGACCTTTTATCCCCCTGTACT	stu-MIR7984a-p3_2ss13CT21CT	gp2b	0	0	0	0	0.5	0	0.001	0.001	0.001	0.001	0.662871	0.001
423	AATGACCTTTTACCCCCTTGCACT	stu-MIR7984a-p3_1ss18CT	gp2b	0	0.5	0	0	0	0	0.001	0.575767	0.001	0.001	0.001	0.001
424	AATGACCTTTTACCCCTCTGCACT	stu-MIR7984a-p3_1ss17CT	gp2b	0	0.25	0.2	0	0	1.33333	0.001	0.287883	0.224054	0.001	0.001	0.997118
425	ATGACCTTTTACCCCTCTGCACTA	stu-MIR7984a-p3_1ss16CT	gp2b	0.333333	0	0	0	0	0.4	0.254857	0.001	0.001	0.001	0.001	0.299135
426	ATGACCTTTTACCCCACTGCACTA	stu-MIR7984a-p3_1ss16CA	gp2b	0	0	0.2	0	0	0.2	0.001	0.001	0.224054	0.001	0.001	0.149568
427	AATGACCTTTTACTCCCCTGCACT	stu-MIR7984a-p3_1ss14CT	gp2b	0.65	0.2	0	0.25	0.25	0	0.496971	0.230307	0.001	0.293083	0.331436	0.001
428	AATGACCTTTTACCCCCCTGCACT	stu-MIR7984a-p3	gp2b	0.25	0.2	0	0.25	0.25	0	0.191143	0.230307	0.001	0.293083	0.331436	0.001
429	AAAGGCTTTAGCGACATTGGATCT	stu-MIR7983-p5_2ss5TG21TA	gp1a	0	1	0	5	3	1	0.001	1.15153	0.001	5.86167	3.97723	0.747838
430	AAAATGTGAGATTCTGAGATGGGT	stu-MIR7982a-p5_1ss5GT	gp1a	3	1	2	0	1	1	2.29371	1.15153	2.24054	0.001	1.32574	0.747838
431	ATTCTGAGATGGGTCAATATGCCT	stu-MIR7982a-p3_1ss21TG	gp1a	1	0	1	4	2	2	0.76457	0.001	1.12027	4.68933	2.65148	1.49568
432	GTACACCTTTTTGACTTACCTGGCA	stu-MIR7981-p5_2ss1AG20GC	gp2a	0.4	0	0	0	0	0	0.305828	0.001	0.001	0.001	0.001	0.001
433	GCATCCAAACATCTCCCACGTGCC	stu-MIR7981-p5_2ss15TC19TC	gp2b	0	0	0	0.2	0.2	0	0.001	0.001	0.001	0.234467	0.265148	0.001
434	TCCAAACATCTCCCATGCGCCTC	stu-MIR7981-p5_2ss12TC18TC	gp2b	0	0	0	0.5	0	0.5	0.001	0.001	0.001	0.586167	0.001	0.373919
435	AACTAAGGTCCTATTACCCTCTCT	stu-MIR7981-p3_3ss6TA20CT24AT	gp2b	0.333333	0	0	0	0	0.333333	0.254857	0.001	0.001	0.001	0.001	0.249279
436	AATCACGGAGTGTGCCACGTAAGC	stu-MIR7981-p3_2ss6TC24TC	gp2b	0.833333	0	0.333333	0	0.333333	0	0.637142	0.001	0.373423	0.001	0.441914	0.001
437	TGGAGTCATGGAGTGTGTCACGTA	stu-MIR7981-p3_2ss5AG18CT	gp2b	0	0	0	1	0	0	0.001	0.001	0.001	1.17233	0.001	0.001
438	AGTCATGGAGTGTGCCACGTAAGT	stu-MIR7981-p3_1ss2AG	gp3a	1	0	2	0	0	1	0.76457	0.001	2.24054	0.001	0.001	0.747838
439	CGTGAGATGGAATCAGTGTTTGGA	stu-MIR7980b-p3_1ss2AG	gp1a	1	0	1	0	1	0	0.76457	0.001	1.12027	0.001	1.32574	0.001
440	AAGATGAAAGTTGCGGAGATGAGC	stu-MIR5304-p5_2ss13AG24TC	gp2b	1	1	1	0	0	0	0.76457	1.15153	1.12027	0.001	0.001	0.001
441	TCGAACTCTCCAAAAATATTGTCT	stu-MIR5303i-p5_2ss4TA18GA	gp1a	3	5	5	2	2	3	2.29371	5.75767	5.60135	2.34467	2.65148	2.24351
442	TCGTGTCAGATCCTCCAGAAA	stu-MIR5303h-p5_2ss8GA18AG	gp2b	0	0	0	0	0	1	0.001	0.001	0.001	0.001	0.001	0.747838
443	CCGCACCCGTGTCGGATACTC	stu-MIR5303h-p5_2ss7TC18CA	gp3b	2.5	0	4	3	1	2	1.91143	0.001	4.48108	3.517	1.32574	1.49568
444	TTCAAACTCTCCAAAAATGTTGC	stu-MIR5303h-p5_2ss1CT17TA	gp2a	0.666667	0	0	0	0	0	0.509714	0.001	0.001	0.001	0.001	0.001
445	TCCAAAATTGTTGCTGCACCCGTG	stu-MIR5303h-p5_2ss15CT20TC	gp2b	0	0	0	0	0	0.25	0.001	0.001	0.001	0.001	0.001	0.18696
446	GTTGCCGCACTCATGTCAGATCCT	stu-MIR5303h-p5_2ss13GA18GA	gp2b	0.25	0	0	0	0	0.25	0.191143	0.001	0.001	0.001	0.001	0.18696
447	TTAACATTTTTGAAGAGTCCGAGC	stu-MIR5303h-p3_2ss2CT20TC	gp3b	1	0	0	1	0	0	0.76457	0.001	0.001	1.17233	0.001	0.001
448	TTGCCGCACTCATGTCAGATCCT	stu-MIR5303h-p3_2ss12GA17GA	gp2b	0	0.4	0	0	0.25	0	0.001	0.460614	0.001	0.001	0.331436	0.001
449	TCGGATCCTCCAAAAATTT	stu-MIR5303g-p5_2ss18AT19CT	gp1a	1	0	0	0	0	0	0.76457	0.001	0.001	0.001	0.001	0.001
450	CGGATTCTCCAAAAGTAATGCATT	stu-MIR5303f-p5_1ss21TC	gp1a	0.5	0	0	1	1	0	0.382285	0.001	0.001	1.17233	1.32574	0.001
451	ACCCGTGTCGGATTCTCCAAGAAT	stu-MIR5303c-p5_2ss12GA21AG	gp1a	1	1.16667	1	1	0.5	2.25	0.76457	1.34346	1.12027	1.17233	0.662871	1.68264
452	CGTGTCGGATTCTCC	stu-MIR5303a-p5_1ss2AG	gp1a	0	0.166667	0	0	0	0.25	0.001	0.191922	0.001	0.001	0.001	0.18696
453	GAAAGGTGTTGGTGCTCATGCAGA	stu-MIR530-p3	gp1a	5	1	0	0	1	1	3.82285	1.15153	0.001	0.001	1.32574	0.747838
454	TGGTTCGGCTCACTAATTTCTGAT	stu-MIR479-p5	gp1a	2	0	0	0	0	0	1.52914	0.001	0.001	0.001	0.001	0.001
455	TGGCCAGCATCATACTCCTGC	stu-MIR4376-p3	gp1a	1	0	5	6	0	3	0.76457	0.001	5.60135	7.034	0.001	2.24351
456	GTTCCCTTGACCACTTCATT	stu-MIR395d-p5	gp1a	0	0	1	0	0	0	0.001	0.001	1.12027	0.001	0.001	0.001
457	TGAGGTCTGAGGAGGGT	stu-MIR384-p3_2ss6AT17GT	gp1a	0	0	0	0	0	1	0.001	0.001	0.001	0.001	0.001	0.747838
458	TTGCTGCCGACTCATTCATCC	stu-MIR319a-p5	gp1a	0	0	1	0	0	0	0.001	0.001	1.12027	0.001	0.001	0.001
459	ATGTTTGGACATGCGATA	stu-MIR1886g-p5_2ss14TC18TA	gp3b	0	0	0	1	0	1	0.001	0.001	0.001	1.17233	0.001	0.747838
460	GTGGCTCAATCTGAAGACATGGCT	stu-MIR171b-p5	gp1a	1	0	0	0	1	0	0.76457	0.001	0.001	0.001	1.32574	0.001
461	TTGTTTGGTTGCCATGTT	stu-MIR169g-p3_1ss12AC	gp1a	0	0	0	2	0	0	0.001	0.001	0.001	2.34467	0.001	0.001
462	TGGCCAGGCTGTCTCC	stu-MIR169b-p3_1ss10AT	gp1a	0	0	0	0.5	0	0	0.001	0.001	0.001	0.586167	0.001	0.001
463	AATTTTGCATGTGCTCTAGCTCTC	stu-MIR164-p3	gp1a	0	0	1	0	1	2	0.001	0.001	1.12027	0.001	1.32574	1.49568
464	TTGACTGATCAGTGGGTGGCGTGC	stu-MIR160b-p3	gp1a	0	1	0	1	0	0	0.001	1.15153	0.001	1.17233	0.001	0.001
465	TGCTCACTTCTCATTCTGTCAG	stu-MIR156f-p3_2ss13TA22AG	gp1a	2	1	2	0	2	3	1.52914	1.15153	2.24054	0.001	2.65148	2.24351
466	ATTCCCCATGTTTAAAAGCTCTGC	stu-MIR156e-p3	gp1a	1	0	0	0	0	0	0.76457	0.001	0.001	0.001	0.001	0.001
467	TGTGCTCTCTATGCTTCTGTCA	stu-MIR156d-p3	gp1a	1	1	1	2	0	1	0.76457	1.15153	1.12027	2.34467	0.001	0.747838
468	ATTGTCTGCACCTTACTCCTTTGT	stu-MIR156a-p3	gp1a	0	1	0	0	0	0	0.001	1.15153	0.001	0.001	0.001	0.001
469	GTTCGATGACATATGTGAGCCTTT	sly-miR9478-3p_L+1R+2_1ss15TG	gp2b	0	0	0.666667	0	0	0	0.001	0.001	0.746847	0.001	0.001	0.001
470	ATCAGTTGTTCCCTTTTCCTACCT	sly-miR9477-5p_L-1R+1_1ss5CA	gp2a	0	2	0.5	0.5	0.5	0	0.001	2.30307	0.560135	0.586167	0.662871	0.001
471	TTGGCTGTAAATCTAAACT	sly-miR9473-5p_L+1R-3	gp3a	1	0	0	0	0	0	0.76457	0.001	0.001	0.001	0.001	0.001
472	TTTGGCTCACGGATTTTAGC	sly-miR9470-3p_1ss10TC	gp2b	2	1	8	4	0	5	1.52914	1.15153	8.96216	4.68933	0.001	3.73919
473	TCTTTCCTACTCCCCCCATACC	sly-miR482e-3p_1ss14TC	gp2b	0.2	0.4	0.2	1	0.2	0.6	0.152914	0.460614	0.224054	1.17233	0.265148	0.448703
474	TCTTTCCTAGTCCTCCCATACC	sly-miR482e-3p_1ss10CG	gp2b	0	0	0	0.6	0	0	0.001	0.001	0.001	0.7034	0.001	0.001
475	TCTTGCCTACACCGCCCATGCCCGTGG	sly-miR482b_R+5	gp3a	0	2	0	0	0	0	0.001	2.30307	0.001	0.001	0.001	0.001
476	TGTCTCTCCCTCAAGGGCT	sly-miR477-5p_R-2	gp1b	0	0	1	0	0	0	0.001	0.001	1.12027	0.001	0.001	0.001
477	TTGAGTGTAGCGTTGATGAAA	sly-miR397_L-1R+2_1ss9CT	gp1a	0	0	1	0	0	0	0.001	0.001	1.12027	0.001	0.001	0.001
478	TGATTGAGTGTAGCGTTGATG	sly-miR397_L+2R-1_1ss11CT	gp2a	1	1	0	0	1	1	0.76457	1.15153	0.001	0.001	1.32574	0.747838
479	TGCTGAAGTGTTTGGGGGAACTCC	sly-miR395a_L+2	gp1b	0	0	0	1	0	0	0.001	0.001	0.001	1.17233	0.001	0.001
480	AGGTGGGCATACTGTCAAC	sly-miR394-3p_R-1	gp2a	0.5	0	0	0	0	0	0.382285	0.001	0.001	0.001	0.001	0.001
481	AAGCTCAGGAGGGATAGCGCC	sly-miR390b-5p	gp1b	3	1	2	3	4	1	2.29371	1.15153	2.24054	3.517	5.30297	0.747838
482	TTGGACTGAAGGGAGCTCCCTT	sly-miR319a_L-1R+3	gp1b	2	0	0	0	0	1	1.52914	0.001	0.001	0.001	0.001	0.747838
483	TGTCGCAGATGACTTTCGCCCA	sly-miR1919c-5p_R+1	gp3a	3	0	1	1.5	2	2	2.29371	0.001	1.12027	1.7585	2.65148	1.49568
484	CTGTCGCAGATGACTTTCGCC	sly-miR1919c-5p_L+1R-1	gp2a	3.23333	1.33333	1.98333	3.36667	1.6	3.6	2.47211	1.53538	2.22187	3.94686	2.12119	2.69222
485	ACGAAGTTTCACTTAGACACCTCA	sly-miR1916_L+5R-1_1ss6AG	gp2b	0	0	0.333333	0	0	0	0.001	0.001	0.373423	0.001	0.001	0.001
486	ACAAAATTTCACTTAGACACCTCG	sly-miR1916_L+5R-1_1ss24AG	gp2b	0	0	0	1.5	0	0	0.001	0.001	0.001	1.7585	0.001	0.001
487	GAAATTTCACTTAGGCACCTCAAG	sly-miR1916_L+3R+1_1ss15AG	gp2b	0	0	0.2	0.4	0	0.4	0.001	0.001	0.224054	0.468933	0.001	0.299135
488	GAAATTTCACTTAGACACCTCAAC	sly-miR1916_L+3R+1	gp2b	0	0	0	0	0.2	0	0.001	0.001	0.001	0.001	0.265148	0.001
489	AAATTTCACTTAGGCACCTCAAGA	sly-miR1916_L+2R+2_1ss14AG	gp2b	0	0	0	0.25	0	0	0.001	0.001	0.001	0.293083	0.001	0.001
490	GAATTTCACTTAGACACCTCAACT	sly-miR1916_L+2R+2	gp2b	0	0	0	0	0	0.25	0.001	0.001	0.001	0.001	0.001	0.18696
491	ATTTCACTTGGACACCTCGA	sly-miR1916_2ss10AG19AG	gp2b	0	0	0	0	0	1	0.001	0.001	0.001	0.001	0.001	0.747838
492	TTGAGCCGCGTCAATATCTCTCTC	sly-miR171e_R+3	gp3a	1	0	0	0	0	0	0.76457	0.001	0.001	0.001	0.001	0.001
493	CAGCCAGGGATGACTTGCCGA	sly-miR169c_1ss7AG	gp1b	11	1	3	0	1	0	8.41027	1.15153	3.36081	0.001	1.32574	0.001
494	TCGGACCAGGCTTCATTCCCCCCGGTGG	sly-miR166a_R+7	gp3b	1.5	1.9	0	0.142857	0.25	1	1.14686	2.18791	0.001	0.167476	0.331436	0.747838
495	CACGTGTTCTCCTTCTCCAAC	sly-miR164b-3p	gp1b	0	1	0	0	0	0	0.001	1.15153	0.001	0.001	0.001	0.001
496	CATGTGCCTGTTTTCCCCATC	sly-miR164a-3p	gp1b	1	0	4	1	1	2	0.76457	0.001	4.48108	1.17233	1.32574	1.49568
497	ATTTAAGTGGAGAAGGGTAGAGGG	sly-MIR9479-p3_1ss15TG	gp3a	6	8	3	2	0	4	4.58742	9.21227	3.36081	2.34467	0.001	2.99135
498	ATGTAGATCCAACTT	sly-MIR9478-p5_1ss10GC	gp3b	0	0	0	2	0	0	0.001	0.001	0.001	2.34467	0.001	0.001
499	GATTACATATTTGAGCCTTTTCCC	sly-MIR9478-p3_2ss4GT22TC	gp2b	0	1.5	0	0	0	0	0.001	1.7273	0.001	0.001	0.001	0.001
500	ATGACATATTTGAGCCTTTTCCCT	sly-MIR9478-p3_2ss21TC24AT	gp3b	2	0	0	1	1	2	1.52914	0.001	0.001	1.17233	1.32574	1.49568
501	GTTCCCTTTTCCGACCTGAACGGT	sly-MIR9477-p5_3ss13TG21TC23AG	gp3b	1	0	0	0	1	2	0.76457	0.001	0.001	0.001	1.32574	1.49568
502	AACTATCCGTTGTTCCCTTTACT	sly-MIR9477-p5_2ss21TA23CT	gp2a	1	1.5	0	0	0	0.5	0.76457	1.7273	0.001	0.001	0.001	0.373919
503	TTCCCTTTTCCTACCTGAACT	sly-MIR9477-p5_2ss20TC21GT	gp2a	0	0	0	0	0	1	0.001	0.001	0.001	0.001	0.001	0.747838
504	AACTATCAGTTGTTCCCTTTTCCT	sly-MIR9477-p5_1ss8CA	gp1b	2	1	1	1	1	1	1.52914	1.15153	1.12027	1.17233	1.32574	0.747838
505	AATGGTCCAGTTAGAACGCAC	sly-MIR9475-p5_2ss13GA18AG	gp2b	0	0	0	1	1	0	0.001	0.001	0.001	1.17233	1.32574	0.001
506	TCACCAACCTTGACTATCTCTG	sly-MIR9475-p3_2ss20TC21GT	gp2b	0	0.4	0	0	0	0	0.001	0.460614	0.001	0.001	0.001	0.001
507	CTCCTTTCTTTTTTC	sly-MIR9474-p5_1ss4AC	gp3a	0	1	0	0	0	0	0.001	1.15153	0.001	0.001	0.001	0.001
508	ACCAGTAGCACTCATTATGAC	sly-MIR9474-p3_1ss8AG	gp1b	7	1	1	0	0	4	5.35199	1.15153	1.12027	0.001	0.001	2.99135
509	ATTCTGTCGCTATTCACAACCTCT	sly-MIR9472-p3_2ss8TC20TC	gp1b	0	0	1	1	0	2	0.001	0.001	1.12027	1.17233	0.001	1.49568
510	ATTTGGGATTTTGAGATT	sly-MIR9471b-p5_1ss8GA	gp3a	0	0	0	1	1	0	0.001	0.001	0.001	1.17233	1.32574	0.001
511	ACTATTGGTTGAGTGAGCATC	sly-MIR9471b-p3_1ss9CT	gp1b	6	1	3	8	3	3	4.58742	1.15153	3.36081	9.37867	3.97723	2.24351
512	ATTCCCATTCCTCTACCGATGTGG	sly-MIR9469-p5_2ss9CT19CA	gp2b	0	0	0	0.6	0	0.4	0.001	0.001	0.001	0.7034	0.001	0.299135
513	AATTCTCATCCCTCTACCGATGTG	sly-MIR9469-p5_2ss6CT20CA	gp2b	0.5	0	0.2	0	0.5	0	0.382285	0.001	0.224054	0.001	0.662871	0.001
514	ACAATCCTCTCCTCATGAGCTAGC	sly-MIR9469-p5_2ss5AT20TC	gp2b	0.4	0	0.2	0.2	0	0	0.305828	0.001	0.224054	0.234467	0.001	0.001
515	AATCTCTCCTCATGAGCTAGCTTT	sly-MIR9469-p5_2ss3CT17TC	gp2b	0.5	0	0	0	0	0	0.382285	0.001	0.001	0.001	0.001	0.001
516	AACCTCTCCTCATGAGCTACCTTT	sly-MIR9469-p5_2ss17TC20GC	gp2b	0.5	0	0	0.5	0	0	0.382285	0.001	0.001	0.586167	0.001	0.001
517	AACCTCTCCTCATGAACTAGCTTT	sly-MIR9469-p5_2ss16GA17TC	gp2b	1	0	0.25	0	0	0	0.76457	0.001	0.280067	0.001	0.001	0.001
518	ACAAACCTCTCCTCATGAGCTAGC	sly-MIR9469-p5_1ss20TC	gp2b	0.6	0	0.2	0.2	0	0.4	0.458742	0.001	0.224054	0.234467	0.001	0.299135
519	ATTCCCATCCCTCTACCGATGTGG	sly-MIR9469-p5_1ss19CA	gp2b	0.833333	0	0	0	0	0	0.637142	0.001	0.001	0.001	0.001	0.001
520	AAAAGCTAGCTCATGAGGGGAGGT	sly-MIR9469-p5_1ss19AG	gp3a	12	1	4	3	2	11	9.17484	1.15153	4.48108	3.517	2.65148	8.22622
521	AACCTCTCCTCATGAGCTAGCTTT	sly-MIR9469-p5_1ss17TC	gp2b	0.4	0.4	0.6	0.2	0.2	0.4	0.305828	0.460614	0.672162	0.234467	0.265148	0.299135
522	AAAAGCTAGCTCATGGGGAGAGGT	sly-MIR9469-p5_1ss16AG	gp2b	0	0	0	0	0.5	0	0.001	0.001	0.001	0.001	0.662871	0.001
523	ATTCTCATCCCTCTACCGATGTGG	sly-MIR9469-p3_2ss5CT19CA	gp2b	0.25	0	0.2	0	0	0	0.191143	0.001	0.224054	0.001	0.001	0.001
524	ACCAAATTCCCATCCCTCTACCGA	sly-MIR9469-p3_2ss4GA24CA	gp2b	0	0	0	0	0	0.4	0.001	0.001	0.001	0.001	0.001	0.299135
525	ATTTCCATCCCTCTACCGATGTGG	sly-MIR9469-p3_2ss4CT19CA	gp2b	0	0	1	0	0	0	0.001	0.001	1.12027	0.001	0.001	0.001
526	CAAACCTCTCCTTATGAGCTAGCT	sly-MIR9469-p3_2ss13CT19TC	gp2b	0	0	0	0	0	0.333333	0.001	0.001	0.001	0.001	0.001	0.249279
527	ATCCCTCTACCGATGTGAGACATC	sly-MIR9469-p3_2ss13CA18GA	gp2b	0	0	0	0	0	0.5	0.001	0.001	0.001	0.001	0.001	0.373919
528	AACCTCTCCTTATGAGCTAGCTTT	sly-MIR9469-p3_2ss11CT17TC	gp2b	0.45	0.2	0.25	0	0	0.5	0.344057	0.230307	0.280067	0.001	0.001	0.373919
529	AAGCTAGCTTATGAGGAGAGGTCT	sly-MIR9469-p3_2ss10CT23TC	gp2b	0	0	0	2	0	0	0.001	0.001	0.001	2.34467	0.001	0.001
530	AGACCAAATTCCCATCCCTCTACC	sly-MIR9469-p3_1ss6GA	gp2b	0	0	0	0.2	0	0.2	0.001	0.001	0.001	0.234467	0.001	0.149568
531	TGAGAAACAGAAAAG	sly-MIR6027-p5_1ss3TA	gp3a	0	0	0	1	0	0	0.001	0.001	0.001	1.17233	0.001	0.001
532	CCTGAACCGAACAATACGATC	sly-MIR6022-p3_1ss8GC	gp2b	1	0	0	1	0	4	0.76457	0.001	0.001	1.17233	0.001	2.99135
533	CGGTTAAAACTCGGTCTAAATAACTTAGT	sly-MIR6022-p3_1ss1TC	gp3a	0	0	0	1	2	0	0.001	0.001	0.001	1.17233	2.65148	0.001
534	GCTCGGACTCTCCAACAATGTTGT	sly-MIR5303-p5_2ss16AC24CT	gp2a	2	0.5	0	0.5	0	0.5	1.52914	0.575767	0.001	0.586167	0.001	0.373919
535	ACCCGTGTCAGATCCTTAAAAAAT	sly-MIR5303-p5_2ss10TA18CA	gp2a	0	0	0	1	0	1	0.001	0.001	0.001	1.17233	0.001	0.747838
536	GATCGGACTCTCCAAAAATGTTGC	sly-MIR5303-p5_1ss2CA	gp2a	0	0	1	0	2	1.33333	0.001	0.001	1.12027	0.001	2.65148	0.997118
537	CTCGGACTCTCCAAATATGTTGCC	sly-MIR5303-p5_1ss16AT	gp2a	1	1	0	0	0	0	0.76457	1.15153	0.001	0.001	0.001	0.001
538	AAAAATGTTGCCACACCCGTGTC	sly-MIR5303-p5_1ss14AC	gp2b	0	0	0	0	0.333333	0	0.001	0.001	0.001	0.001	0.441914	0.001
539	TAGTTCCAAAGTAACAAAGCTC	sly-MIR5302a-p5_1ss19TG	gp3a	0	0	0	1	0	0	0.001	0.001	0.001	1.17233	0.001	0.001
540	TTTTATATAAATATATT	sly-MIR5302a-p3_2ss10TA17AT	gp3a	0	0	0	3	0	0	0.001	0.001	0.001	3.517	0.001	0.001
541	TCTACAATGAGCTTC	sly-MIR5300-p5_1ss6TA	gp3a	0	1	0	0	0	0	0.001	1.15153	0.001	0.001	0.001	0.001
542	CTCCCTTTCTCCATTTC	sly-MIR482e-p3_2ss11TC17GC	gp3b	0	0	0	0	1	0	0.001	0.001	0.001	0.001	1.32574	0.001
543	AGCTGAGAATTGAGA	sly-MIR482d-p3_1ss3AC	gp3a	0	0	0	1	0	0	0.001	0.001	0.001	1.17233	0.001	0.001
544	TTCTCTTGTGTTTAGCT	sly-MIR482a-p3_1ss11AT	gp3a	0	0	0	0	1	0	0.001	0.001	0.001	0.001	1.32574	0.001
545	AGAAATTCAAAATCA	sly-MIR403-p5_1ss8GC	gp3a	0	0	0	1	0	0	0.001	0.001	0.001	1.17233	0.001	0.001
546	TCCCTAGAGTTCCCTTGACCGCTT	sly-MIR395b-p5_1ss21AG	gp1b	1	0	0	1	0	0	0.76457	0.001	0.001	1.17233	0.001	0.001
547	CAAGGTGTTCCCTAGAGTTCC	sly-MIR395b-p5_1ss1TC	gp3b	1	0	0	0	0	0	0.76457	0.001	0.001	0.001	0.001	0.001
548	TTTGTGTTGGTTTCTCTTTGT	sly-MIR394-p3_1ss9AG	gp3a	1	0	0	0	0	0	0.76457	0.001	0.001	0.001	0.001	0.001
549	CTAGCGCTATCCATCCTGAGT	sly-MIR390b-p3_1ss1TC	gp1b	3	1	1	0	0	1	2.29371	1.15153	1.12027	0.001	0.001	0.747838
550	GACCAACTATGAATGT	sly-MIR390a-p5_1ss3TC	gp3a	0	0	0	0	0	1	0.001	0.001	0.001	0.001	0.001	0.747838
551	AGCTGCCGACTCATTCATCC	sly-MIR319c-p5	gp1b	12	5	6	3	1	1	9.17484	5.75767	6.72162	3.517	1.32574	0.747838
552	TCTGTGACAGGATAA	sly-MIR1919c-p3	gp2a	0.75	0	0	1.45	0.25	0	0.573428	0.001	0.001	1.69988	0.331436	0.001
553	TTGTCATTTCGTTGGTGAGAGTT	sly-MIR1918-p5_1ss10TC	gp3a	1	0	0	0	2	0	0.76457	0.001	0.001	0.001	2.65148	0.001
554	AAGAGTGCTAAAGTCTTTACCGGC	sly-MIR1917-p5_1ss24TC	gp1b	1	0	1	0	0	0	0.76457	0.001	1.12027	0.001	0.001	0.001
555	TTAGAACCAATGTCGCTAAAGGCT	sly-MIR1917-p3_1ss14AC	gp1b	5	0	2	5	3	5	3.82285	0.001	2.24054	5.86167	3.97723	3.73919
556	ACGAAATTCCACTTAGGCACCTCA	sly-MIR1916-p5_2ss9TC17AG	gp2b	0	0	0	0.2	0	0.2	0.001	0.001	0.001	0.234467	0.001	0.149568
557	AGGTGCCTAAGTGAAACTTCGTGT	sly-MIR1916-p5_2ss2AG17TC	gp2b	0	0	0	0.4	0	0	0.001	0.001	0.001	0.468933	0.001	0.001
558	ATTGGCACGAAATTTCACTTGGAC	sly-MIR1916-p5_2ss1TA21AG	gp2b	0.5	1	0.5	0.5	0	0.5	0.382285	1.15153	0.560135	0.586167	0.001	0.373919
559	CACGAAATTTCACTTAGGCACCTT	sly-MIR1916-p5_2ss18AG24CT	gp2b	0	0	0.333333	0.65	0	0	0.001	0.001	0.373423	0.762017	0.001	0.001
560	AAAATGAACATCGCCCACTTGAGG	sly-MIR1916-p5_2ss16TC23AG	gp2b	0.2	0	0.2	0	0.2	0	0.152914	0.001	0.224054	0.001	0.265148	0.001
561	TTGGCACGAAGTTTCAGTTAGAC	sly-MIR1916-p5_2ss11AG17CG	gp2b	0	0.25	0	0	0	0.25	0.001	0.287883	0.001	0.001	0.001	0.18696
562	TAAAGTTGGCACGAAATTTCACTT	sly-MIR1916-p5_1ss5TG	gp2b	0	0	0	0.2	0	0.2	0.001	0.001	0.001	0.234467	0.001	0.149568
563	AGCTGTCTAAAATGAACATCGCCT	sly-MIR1916-p5_1ss3GC	gp2b	1	0	0	0	1	0	0.76457	0.001	0.001	0.001	1.32574	0.001
564	TGTCTAAAATGAACATCGCCCACT	sly-MIR1916-p5_1ss21TC	gp2b	0	0.5	0.2	0	0	0	0.001	0.575767	0.224054	0.001	0.001	0.001
565	ACGAAATTTCACTTAGGCACCTCA	sly-MIR1916-p5_1ss17AG	gp2b	0.2	0.2	0.2	0.2	0	0.2	0.152914	0.230307	0.224054	0.234467	0.001	0.149568
566	TAAATTTGGCACGAAGTTTCACTT	sly-MIR1916-p5_1ss16AG	gp2b	0	0.2	0.2	0.2	0	0	0.001	0.230307	0.224054	0.234467	0.001	0.001
567	TTTGGCACGAAGTTTCACTTAGAC	sly-MIR1916-p5_1ss12AG	gp2b	1	0.65	0	0.2	0	0.45	0.76457	0.748497	0.001	0.234467	0.001	0.336527
568	TTTGGCACGAAATTTCACTTAGAC	sly-MIR1916-p5	gp2b	0.25	0	0	0.5	0	0.25	0.191143	0.001	0.001	0.586167	0.001	0.18696
569	ATTTGACTTAGACACCTCAACTAG	sly-MIR1916-p3_3ss5CG21GC24AG	gp2b	0	0	0	0.25	0	0	0.001	0.001	0.001	0.293083	0.001	0.001
570	TTGGCACCAAATTTCACTTAAAC	sly-MIR1916-p3_2ss8GC21GA	gp2b	0.25	0	0	1.25	0	0	0.191143	0.001	0.001	1.46542	0.001	0.001
571	ACTTGAGGTGCCTAAGTGAAACTT	sly-MIR1916-p3_2ss7AG22TC	gp2b	0	0.2	0	0.2	0	0	0.001	0.230307	0.001	0.234467	0.001	0.001
572	TTAAAGTTGGCACGAAGTTTCACT	sly-MIR1916-p3_2ss6TG17AG	gp2b	0.2	0	0.2	0.4	0	0	0.152914	0.001	0.224054	0.468933	0.001	0.001
573	ACGAAGTTTCACTTAGGCACCTC	sly-MIR1916-p3_2ss6AG17AG	gp2b	0	0.2	0.2	0	0.2	0.2	0.001	0.230307	0.224054	0.001	0.265148	0.149568
574	AGGTGCCTAAGTGAAATTTCGTGC	sly-MIR1916-p3_2ss2AG24TC	gp2b	0.4	0	0	0	0.2	0	0.305828	0.001	0.001	0.001	0.265148	0.001
575	AGTGTCTAAAATGAACATCGCCCA	sly-MIR1916-p3_2ss1GA23TC	gp2b	0.5	0	0	0	0.5	0	0.382285	0.001	0.001	0.001	0.662871	0.001
576	ACGAAATTTCACTTATGCACCTCA	sly-MIR1916-p3_2ss16GT17AG	gp2b	1.33333	0	0	0.2	0.2	0	1.01943	0.001	0.001	0.234467	0.265148	0.001
577	TTTGGCACGAAGTTTCACTTAGGC	sly-MIR1916-p3_2ss12AG23AG	gp2b	0	0.2	0.2	0.6	0	0	0.001	0.230307	0.224054	0.7034	0.001	0.001
578	TTGGCACGAAGTTTCATTTAGAC	sly-MIR1916-p3_2ss11AG17CT	gp2b	0	0.25	1	0	0	0	0.001	0.287883	1.12027	0.001	0.001	0.001
579	TTTGGCACAAAATTTCACTTAGAC	sly-MIR1916-p3_1ss9GA	gp2b	0.333333	0	0	0.5	0	0	0.254857	0.001	0.001	0.586167	0.001	0.001
580	TGGCACCAAATTTCACTTAGACAC	sly-MIR1916-p3_1ss7GC	gp2b	0	0	0	0.2	0	0.4	0.001	0.001	0.001	0.234467	0.001	0.299135
581	TTGGCACGAAATTTCACTTGGAC	sly-MIR1916-p3_1ss20AG	gp2b	1.66667	0.533333	0.333333	0.4	0.2	1.45	1.27428	0.614151	0.373423	0.468933	0.265148	1.08437
582	TGGCACGAAATTTCACTTAGACAC	sly-MIR1916-p3	gp2b	1	0.2	0.2	0.9	0.2	0.65	0.76457	0.230307	0.224054	1.0551	0.265148	0.486095
583	ATGCTTATTTTTGTAAGG	sly-MIR171d-p5_2ss12CT17AG	gp3b	1	0	0	0	0	0	0.76457	0.001	0.001	0.001	0.001	0.001
584	CGATGTTGGTGAGGTTCAATC	sly-MIR171d-p5	gp1b	1	0	1	1	1	0	0.76457	0.001	1.12027	1.17233	1.32574	0.001
585	ACGAGATGTTGGTGCGGTTCAATG	sly-MIR171c-p5_1ss8AG	gp1b	4	0	1	0	0	1	3.05828	0.001	1.12027	0.001	0.001	0.747838
586	TGCTCCTTTCTTTTA	sly-MIR169b-p5_1ss6TC	gp3a	0	0	1	0	1	2	0.001	0.001	1.12027	0.001	1.32574	1.49568
587	TTTGCTCTCTTCTTCA	sly-MIR169a-p3_1ss16TA	gp3b	0	0	1	0	0	0	0.001	0.001	1.12027	0.001	0.001	0.001
588	ATTTCAATTTGAATT	sly-MIR167b-p5_1ss5AC	gp3a	0	0	1	2	0	0	0.001	0.001	1.12027	2.34467	0.001	0.001
589	CTTTGGATTTGAAAA	sly-MIR167b-p3_1ss1TC	gp3a	0	0	1	0	0	0	0.001	0.001	1.12027	0.001	0.001	0.001
590	ATATCTGTCACCTCCCACCAA	sly-MIR156d-p3_1ss1CA	gp3a	2	0	0	1	0	0	1.52914	0.001	0.001	1.17233	0.001	0.001
591	TATGCTCTCATTCTTTG	sly-MIR156c-p3_2ss2GA17TG	gp3b	0	0	0	0	0	1	0.001	0.001	0.001	0.001	0.001	0.747838
592	TGGAAGAGGCTGCTATTGGGA	nta-miR6021_L-1R+1_1ss21AG	gp2a	0	1	2	0	0	3.5	0.001	1.15153	2.24054	0.001	0.001	2.61743
593	TTGGAAGAGGCTGCTATTGGG	nta-miR6021_1ss21AG	gp2a	1	0	0	0	0	0.5	0.76457	0.001	0.001	0.001	0.001	0.373919
594	TGGCGTGATATTGGTTCGGCTCAC	nta-miR479a_L+3R-1_2ss17TC24TC	gp3b	0	0	1	0	0	0	0.001	0.001	1.12027	0.001	0.001	0.001
595	TGTCTCTCCCTCAAGGGCTTC	nta-miR477b_L+2R-2	gp2a	4	0.5	6.5	0.5	0	1	3.05828	0.575767	7.28175	0.586167	0.001	0.747838
596	ACTCTCCCTCAAGGCCTTCTC	nta-miR477a_2ss15GC21GC	gp3b	1	0	0	0	0	0	0.76457	0.001	0.001	0.001	0.001	0.001
597	AACATGTGTTCTCAGGTCGCCCCT	nta-miR398_L+4R-1	gp3a	5	3	4	6	7	4	3.82285	3.4546	4.48108	7.034	9.2802	2.99135
598	TGTGTTCTCAGGTCGCCCCTG	nta-miR398	gp2a	0	2	0	0	3	0.666667	0.001	2.30307	0.001	0.001	3.97723	0.498559
599	TGGGAATCTTGATGATGCTGCAGC	nta-miR172j_L+2R+1_1ss23TG	gp2a	0	1.5	0	0	0	0	0.001	1.7273	0.001	0.001	0.001	0.001
600	AGAATCTTGATGATGCTGCATC	nta-miR172c_R+1	gp2a	0	0	0.5	0	0.5	0.5	0.001	0.001	0.560135	0.001	0.662871	0.373919
601	TCGCTTGGTGCAGGTCGGGGACC	nta-miR168d_R+2_1ss20AG	gp3b	0.5	0	0	0	0	0	0.382285	0.001	0.001	0.001	0.001	0.001
602	TCGCTTGGTGCAGGTCGGGACTATTTT	nta-miR168a_R+6	gp3b	0.5	0	0	0	0	0	0.382285	0.001	0.001	0.001	0.001	0.001
603	TCGCTTGGTGCAGGTCGGGACGTGG	nta-miR168a_R+4	gp3b	1	0	0	0	0	0	0.76457	0.001	0.001	0.001	0.001	0.001
604	TGAAGCTGCCAGCATGAGCTG	nta-miR167a_R-1_1ss18TG	gp2b	0	0	0	1	0	0	0.001	0.001	0.001	1.17233	0.001	0.001
605	TCGGACCAGGCTTCATTCCCCCCCGAGT	nta-miR166a_R+7	gp3b	0	0.4	0	0.142857	0	1	0.001	0.460614	0.001	0.167476	0.001	0.747838
606	TCGGACCAGGCTACATTCCCCCCCG	nta-miR166a_R+4_1ss13TA	gp3b	0	0	0	0.142857	0	0	0.001	0.001	0.001	0.167476	0.001	0.001
607	TTCGGACCAGGTTTCATTCCCCCA	nta-miR166a_L+1R+2_1ss12CT	gp2b	1	0	0	0	0	1	0.76457	0.001	0.001	0.001	0.001	0.747838
608	TCGATAAACCTCTGCATCCATCT	nta-miR162a_R+2_1ss21GT	gp3b	1.5	0	1	0.5	0	0	1.14686	0.001	1.12027	0.586167	0.001	0.001
609	TGGTGCCTGGCTCCCTGTATGCC	nta-miR160d_L+3R-1_1ss18CT	gp3b	0	0	0	0	1	0	0.001	0.001	0.001	0.001	1.32574	0.001
610	TCTGGATTGAAGGGAGCTCTATTT	nta-miR159_R+3_1ss2TC	gp3a	0	0	1	0	1	0	0.001	0.001	1.12027	0.001	1.32574	0.001
611	TTGGATTGAAGGGAGCTCTAC	nta-miR159_L-1R+1	gp2b	0.833333	0	0	0.333333	0	0	0.637142	0.001	0.001	0.390778	0.001	0.001
612	ACTGACAGAAGAGAGTGAGC	nta-miR156a_L+2R-2	gp1b	5	2	3	0	1	2	3.82285	2.30307	3.36081	0.001	1.32574	1.49568
613	TGAACTCTCTCCCTCAATGGCT	nta-miR1446	gp2a	0	0.666667	0	0.333333	0	0	0.001	0.767689	0.001	0.390778	0.001	0.001
614	TTATTACTCCCTCTGTTCCTATT	nta-MIR6164b-p5_3ss14CT18TC20AT	gp3b	8	5	8	2	2	8	6.11656	5.75767	8.96216	2.34467	2.65148	5.98271
615	TTTATTACTCCCTCTGTTTCTAAT	nta-MIR6164b-p3_3ss15CT21AT23TA	gp2b	0	0	1	1	0	1	0.001	0.001	1.12027	1.17233	0.001	0.747838
616	CTTTCCTTTTTAGTCCGTCC	nta-MIR6164a-p5_2ss1AC19GC	gp3b	0	4	2	0	1	0	0.001	4.60614	2.24054	0.001	1.32574	0.001
617	TCTTCTTTCTTTTTT	nta-MIR6164a-p3_1ss7CT	gp3b	3.5	0	0.5	0	0	1	2.676	0.001	0.560135	0.001	0.001	0.747838
618	CTAGAGACTGGAGTG	nta-MIR6161b-p3_1ss14AT	gp3a	0	0	0	0	1	0	0.001	0.001	0.001	0.001	1.32574	0.001
619	AACTGGGTAACTCTA	nta-MIR6160-p5_1ss6TG	gp3a	1	0	0	0	0	0	0.76457	0.001	0.001	0.001	0.001	0.001
620	TTTTGGTAAAGAGAA	nta-MIR6155-p3_1ss9GA	gp3a	0	0	0	0	0	1	0.001	0.001	0.001	0.001	0.001	0.747838
621	TACGCACCTGAATCGACAAT	nta-MIR6149b-p5_2ss16GA20CT	gp2a	1	0	0	0	1	1	0.76457	0.001	0.001	0.001	1.32574	0.747838
622	AAATTGGAGATTCTTGA	nta-MIR6145c-p3_2ss14CT17GA	gp3b	1	0	0	0	0	0	0.76457	0.001	0.001	0.001	0.001	0.001
623	AGCCAAATGGACAAATTT	nta-MIR6145b-p5_2ss12GC17AT	gp3b	0	0	1	0	0	0	0.001	0.001	1.12027	0.001	0.001	0.001
624	GTAAACTATGCCAAC	nta-MIR6144-p5_1ss11GC	gp3a	1	0	0	0	0	0	0.76457	0.001	0.001	0.001	0.001	0.001
625	ATCGGAGTGTGAACA	nta-MIR6144-p3_1ss9TG	gp3a	0	0	0	0	0	1	0.001	0.001	0.001	0.001	0.001	0.747838
626	AGTAATTATCCTTCGT	nta-MIR6025d-p3_1ss13AT	gp2b	0	0	0	1	1	2	0.001	0.001	0.001	1.17233	1.32574	1.49568
627	TTTAGCCGGAGTTGTTA	nta-MIR6024-p3_2ss8AG17TA	gp3b	0	0	0	0	0	1	0.001	0.001	0.001	0.001	0.001	0.747838
628	ATGCAGGCTGCAACT	nta-MIR6021-p5_1ss2AT	gp3a	0	0	0	7	0	1	0.001	0.001	0.001	8.20633	0.001	0.747838
629	AGAGAGTTGGAATAGGCTGCT	nta-MIR6021-p5_1ss13GT	gp2b	0.533333	0	0	0.4	0	1	0.407771	0.001	0.001	0.468933	0.001	0.747838
630	TTGGATCCTCCAAAAGTAGTGCT	nta-MIR5303a-p5_2ss2CT23AT	gp3a	2	1	0	4	1	0	1.52914	1.15153	0.001	4.68933	1.32574	0.001
631	AGGTAGTGCATTTTTGAAGGATCT	nta-MIR5303a-p5_2ss2AG24CT	gp2b	0	0	1	0	0	1	0.001	0.001	1.12027	0.001	0.001	0.747838
632	ACGTGTCAGATCCTCCAAAAGTAG	nta-MIR5303a-p5_1ss8GA	gp1b	2	0	0	0	1	0	1.52914	0.001	0.001	0.001	1.32574	0.001
633	ATTTTTGAAGGATCCGACACGAGT	nta-MIR5303a-p3_1ss22GA	gp1b	8	2	4	8	1	5	6.11656	2.30307	4.48108	9.37867	1.32574	3.73919
634	GACACGGGTGTGGCT	nta-MIR5303a-p3_1ss11CT	gp3a	1	0	0	0	0	0	0.76457	0.001	0.001	0.001	0.001	0.001
635	GTTATAAGCTTTTAA	nta-MIR477b-p5_1ss1TG	gp3a	0	0	0	3	0	0	0.001	0.001	0.001	3.517	0.001	0.001
636	AACAGTGATAGGGCTACTCTC	nta-MIR399b-p5	gp3a	0	0	0	1	0	0	0.001	0.001	0.001	1.17233	0.001	0.001
637	TTTTCTTGTTTCTCTGA	nta-MIR398-p5_2ss8TG17TA	gp3a	0	0	0	0	0	1	0.001	0.001	0.001	0.001	0.001	0.747838
638	GAATTTCCATCTCTAGC	nta-MIR396c-p5_1ss7TC	gp3b	0	0	1	0	0	0	0.001	0.001	1.12027	0.001	0.001	0.001
639	TTCAAGAAAGTTGTGGGAAA	nta-MIR396c-p3_1ss11CT	gp3b	1	1	0	0	0	0	0.76457	1.15153	0.001	0.001	0.001	0.001
640	TCCAAGAAAGCTGTGGGAAATTTT	nta-MIR396b-p3_2ss21AT23AT	gp3b	0	0	0	0	1	0	0.001	0.001	0.001	0.001	1.32574	0.001
641	GGAGGTGAAAATAAG	nta-MIR396a-p3_1ss15AG	gp3a	0	1	0	0	0	0	0.001	1.15153	0.001	0.001	0.001	0.001
642	CAAAAACGCCCTTAAACT	nta-MIR395c-p5_2ss7TC17AC	gp3b	0	0	1	0	0	0	0.001	0.001	1.12027	0.001	0.001	0.001
643	ATGATAAGGTTCAAT	nta-MIR319a-p5_1ss1GA	gp3a	0	0	0	0	1	0	0.001	0.001	0.001	0.001	1.32574	0.001
644	TTGTCGCAGATGACTTTCGCC	nta-MIR1919-p5_1ss1CT	gp3a	0	0	0	0.5	0	0	0.001	0.001	0.001	0.586167	0.001	0.001
645	ATGCATCATCATCATGAA	nta-MIR172j-p5_2ss15AT18TA	gp3b	0	0	0	0	0	1	0.001	0.001	0.001	0.001	0.001	0.747838
646	ATTGGAACGATACAGAGAA	nta-MIR172e-p5_2ss15CG19TA	gp2b	1.46667	0.6	1.33333	1.23333	1.76667	3.93333	1.12137	0.69092	1.49369	1.44588	2.34214	2.9415
647	TTGGAACGATACAGAGAA	nta-MIR172e-p5_2ss14CG18TA	gp2b	1.8	1.2	1.45	1.7	1.6	2.2	1.37623	1.38184	1.62439	1.99297	2.12119	1.64524
648	TTGGAACGATACAGA	nta-MIR172e-p5_1ss14CG	gp3a	1	1	2	0	3	0	0.76457	1.15153	2.24054	0.001	3.97723	0.001
649	TCCCGCCTTGCATCAACTGAATTTTT	nta-MIR168d-p3_2ss24GT25GT	gp3b	0	0	0	3	0	0	0.001	0.001	0.001	3.517	0.001	0.001
650	TCCCGCCTTGCATCAACTGAATT	nta-MIR168d-p3	gp2a	1.5	2.5	2.5	7.5	0.5	5.5	1.14686	2.87883	2.80067	8.7925	0.662871	4.11311
651	AGATCATGTGGTTGCTTCACCT	nta-MIR167d-p3_2ss13AT22CT	gp2b	0	1	0	0	0	0	0.001	1.15153	0.001	0.001	0.001	0.001
652	ACCTGTCAACATTCATGA	nta-MIR166g-p5_2ss2AC17CG	gp2b	0	0	0	2	0	0	0.001	0.001	0.001	2.34467	0.001	0.001
653	AGAATGTTGTCTGGTTCGTGAA	nta-MIR166g-p5_1ss22CA	gp2a	0	0	0	0	0	1	0.001	0.001	0.001	0.001	0.001	0.747838
654	GAATGTTGTCTGGTTG	nta-MIR166g-p5_1ss16CG	gp3b	0	0	0	0	1	0	0.001	0.001	0.001	0.001	1.32574	0.001
655	NCTCGGACCAGGCTTCATTTT	nta-MIR166g-p3_3ss1TN20CT21CT	gp3b	3	0	1	0	0	3	2.29371	0.001	1.12027	0.001	0.001	2.24351
656	TCTTGATTGAACCTA	nta-MIR166f-p5_1ss9TG	gp3b	1	0	0	0	0	0	0.76457	0.001	0.001	0.001	0.001	0.001
657	ATAAAGATTGGTTGA	nta-MIR166e-p3_1ss10CG	gp3b	1.5	1.9	1	0.142857	0.25	1	1.14686	2.18791	1.12027	0.167476	0.331436	0.747838
658	GGCCCGAAGCCATTA	nta-MIR166b-p5_1ss4TC	gp3b	1	0	0	4	0	0	0.76457	0.001	0.001	4.68933	0.001	0.001
659	GGTAACTTTGATCTTGT	nta-MIR164c-p5_2ss16TG17CT	gp3b	0	0	0	2	0	0	0.001	0.001	0.001	2.34467	0.001	0.001
660	CCGTGGGGTCCCCGTGG	nta-MIR160a-p3_2ss5TG17AG	gp3b	0	0	0.5	3.5	0	0	0.001	0.001	0.560135	4.10317	0.001	0.001
661	AGCTCCTTGAAGTCCAACAGT	nta-MIR159-p5_1ss21AT	gp3a	0	0	2	1	0	0	0.001	0.001	2.24054	1.17233	0.001	0.001
662	TGCTCTCTATGCTTCCGTCATCC	nta-MIR156g-p3_1ss23AC	gp2a	0.5	1	0	0	0	0	0.382285	1.15153	0.001	0.001	0.001	0.001
663	TGCTCTCTATGCTTCCGTCATC	nta-MIR156g-p3	gp2a	0.5	1	0	0	0	0	0.382285	1.15153	0.001	0.001	0.001	0.001
664	TGTGCTCACTTCTCATTCTGTC	nta-MIR156c-p3_2ss15TA17GT	gp1b	1	5	0	5	3	7	0.76457	5.75767	0.001	5.86167	3.97723	5.23487
665	ACATGGTTCCTCGAGGGTTCTGCT	PC-5p-98953_13	gp4a	2	0.333333	0	0.333333	0	1.66667	1.52914	0.383845	0.001	0.390778	0.001	1.2464
666	AAACCTGCGGATACATAGCTCATA	PC-5p-98646_13	gp4a	3	7	0	1	1	1	2.29371	8.06074	0.001	1.17233	1.32574	0.747838
667	TTCGACTCCCGAGGCCTCCGAACT	PC-5p-98419_13	gp4a	1	6	2	3	0	1	0.76457	6.9092	2.24054	3.517	0.001	0.747838
668	TCAGTTAAAGTTGAACCCCTTGGC	PC-5p-98349_13	gp4a	3	3	2	3	0	2	2.29371	3.4546	2.24054	3.517	0.001	1.49568
669	AGGAGGGTTCAACTGACAAACGGA	PC-5p-97794_13	gp4a	5	1	3	2	0	2	3.82285	1.15153	3.36081	2.34467	0.001	1.49568
670	ACTTCGAGTCTGGGTTCACGCATC	PC-5p-97599_13	gp4a	1	4	2	3	2	1	0.76457	4.60614	2.24054	3.517	2.65148	0.747838
671	AAGTCTGTCGCATAGGGCTTGCCT	PC-5p-97205_13	gp4a	7	1	1	3	0	1	5.35199	1.15153	1.12027	3.517	0.001	0.747838
672	AGGCAGGAATTCGAGACACACACT	PC-5p-96710_14	gp4a	1	4	2	1	3	3	0.76457	4.60614	2.24054	1.17233	3.97723	2.24351
673	ATTGAACAAGTAGACACGTGTCCT	PC-5p-96682_14	gp4a	5	1	2	1	4	1	3.82285	1.15153	2.24054	1.17233	5.30297	0.747838
674	TTCCGTCGACATGCCTGCTTCAGC	PC-5p-96552_14	gp4a	5	6	1	0	0	2	3.82285	6.9092	1.12027	0.001	0.001	1.49568
675	AATTCTGGCTCTACCTCTGTGTGC	PC-5p-95656_14	gp4a	1	1	5	0	2	5	0.76457	1.15153	5.60135	0.001	2.65148	3.73919
676	AATTTATGTCCTATGTGGTGTCCT	PC-5p-95295_14	gp4a	5	1	2	1	2	3	3.82285	1.15153	2.24054	1.17233	2.65148	2.24351
677	ATCCTGAGATAACTAGTTCCCAAC	PC-5p-93960_14	gp4a	1	0.333333	0	1.33333	0	2	0.76457	0.383845	0.001	1.56311	0.001	1.49568
678	ATGGAGATGAGAAGCTTAGACTCT	PC-5p-93897_14	gp4a	3.5	0.5	1.5	0.5	0	1	2.676	0.575767	1.6804	0.586167	0.001	0.747838
679	ACACCGAACTGAAACACCGAAGAA	PC-5p-93807_14	gp4a	5	0	2	4	1	2	3.82285	0.001	2.24054	4.68933	1.32574	1.49568
680	AATCAACTCGATCACTTGTGTACC	PC-5p-93405_14	gp4a	5	0	2	0	4	3	3.82285	0.001	2.24054	0.001	5.30297	2.24351
681	TTGATACGTTCGAGAAAACTCTACTTGAA	PC-5p-93274_14	gp4a	2	7	4	1	2	9	1.52914	8.06074	4.48108	1.17233	2.65148	6.73054
682	AGTAGAACAAGTAAACACACGAGT	PC-5p-92774_14	gp4a	0.4	0.2	0.4	0	0.4	1.4	0.305828	0.230307	0.448108	0.001	0.530297	1.04697
683	AGGGGCACCAATATCTCAAAAGTA	PC-5p-92627_14	gp4a	3	0	1	7	0	3	2.29371	0.001	1.12027	8.20633	0.001	2.24351
684	ACTCGAGACTTCTTGATTAATGAT	PC-5p-91379_15	gp4a	8	4	2	1	2	8	6.11656	4.60614	2.24054	1.17233	2.65148	5.98271
685	AAAAAATACCCTCCTCTCACC	PC-5p-91242_15	gp4a	6	2	1	3	0	3	4.58742	2.30307	1.12027	3.517	0.001	2.24351
686	AGGACCAACATTGCATTAAAGTAC	PC-5p-90526_15	gp4a	1	7	3	0	1	3	0.76457	8.06074	3.36081	0.001	1.32574	2.24351
687	AGAAAGGGGATGAGAGGACTAGCC	PC-5p-89855_15	gp4a	5	2	1	2	1	4	3.82285	2.30307	1.12027	2.34467	1.32574	2.99135
688	AAATACCAGGTAACTCTGTCCACC	PC-5p-89683_15	gp4a	6	0	2	2	0	5	4.58742	0.001	2.24054	2.34467	0.001	3.73919
689	TCGAATTTTACCTCTGACGCGCCT	PC-5p-89534_15	gp4a	3	3	2	2	3	2	2.29371	3.4546	2.24054	2.34467	3.97723	1.49568
690	AAGTAGATACACGTGTCCTACATG	PC-5p-89458_15	gp4a	4	1	0	3	4	3	3.05828	1.15153	0.001	3.517	5.30297	2.24351
691	TCCTCGTGTTGCATCCCTCCTTT	PC-5p-88905_15	gp4a	4	1	6	0	2	2	3.05828	1.15153	6.72162	0.001	2.65148	1.49568
692	AAGTGGTTGAGAATGATGAGGTCT	PC-5p-87339_16	gp4a	10	7	2	0	3	9	7.6457	8.06074	2.24054	0.001	3.97723	6.73054
693	ATAGGACCCCCGTGAAGTATTGGT	PC-5p-87211_16	gp4a	3	1	2	1	2	7	2.29371	1.15153	2.24054	1.17233	2.65148	5.23487
694	ACCGAGAACCGAACCAAACCGCAA	PC-5p-85734_16	gp4a	2.58333	1.16667	0.583333	1.41667	0	2.58333	1.97514	1.34346	0.653491	1.66081	0.001	1.93192
695	TTACCCTGGGTATGTTGTTGCTAT	PC-5p-84674_17	gp4a	3	2	3	0	3	6	2.29371	2.30307	3.36081	0.001	3.97723	4.48703
696	AAGTAGAAACACGTGTCCTACATG	PC-5p-84399_17	gp4a	6	3	2	6	0	0	4.58742	3.4546	2.24054	7.034	0.001	0.001
697	AACCCGTGGTTCTCCGACTAAACT	PC-5p-83850_17	gp4a	9	2	1	1	2	2	6.88113	2.30307	1.12027	1.17233	2.65148	1.49568
698	TTTTCTAATCCTTTTCAGCCT	PC-5p-82673_17	gp4a	3	0	2	3	2	7	2.29371	0.001	2.24054	3.517	2.65148	5.23487
699	AAGGGAATTCTGGTTCGTGGTGGC	PC-5p-82486_17	gp4a	8	2	4	0	2	1	6.11656	2.30307	4.48108	0.001	2.65148	0.747838
700	AACGGATGAAGGGTAATTATGGCC	PC-5p-82475_17	gp4a	2.5	0.5	2.5	1	0	2	1.91143	0.575767	2.80067	1.17233	0.001	1.49568
701	TTGAGTGATCCTCCCCTAATGAGC	PC-5p-82285_17	gp4a	3	7	0	1	2	4	2.29371	8.06074	0.001	1.17233	2.65148	2.99135
702	AACCCCACTCTATTTTACTCTCCA	PC-5p-82014_17	gp4a	4	0	1	4	1	7	3.05828	0.001	1.12027	4.68933	1.32574	5.23487
703	AACTAGTTTGACCAGCTTATAAGC	PC-5p-78459_18	gp4a	4	3	0	2	4	5	3.05828	3.4546	0.001	2.34467	5.30297	3.73919
704	AAGGGGCCGTAGATGACTTAAGCC	PC-5p-78332_19	gp4a	10	4	5	7	3	7	7.6457	4.60614	5.60135	8.20633	3.97723	5.23487
705	ATTCTCCCCTCATAAGCTAGCTTT	PC-5p-77090_19	gp4a	9	2	7	1	2	9	6.88113	2.30307	7.84189	1.17233	2.65148	6.73054
706	CGTAGAACTATTGGATGC	PC-5p-76219_19	gp4a	7	6	3	0	0	3	5.35199	6.9092	3.36081	0.001	0.001	2.24351
707	AGTGATTGGTAGGAGGGTTCAACT	PC-5p-75763_19	gp4a	7	1	4	2	1	4	5.35199	1.15153	4.48108	2.34467	1.32574	2.99135
708	ATTCAACTTTTGACTTGGAGGCTT	PC-5p-75096_20	gp4a	10	0	2	2	1	5	7.6457	0.001	2.24054	2.34467	1.32574	3.73919
709	ATCCCCGTGTGATTTGTAGGCTAT	PC-5p-72562_21	gp4a	2	6	6	2	3	2	1.52914	6.9092	6.72162	2.34467	3.97723	1.49568
710	TTATGTGGCACACCCCGTGACTCC	PC-5p-71412_21	gp4a	3.5	0.5	3	0	0.5	3	2.676	0.575767	3.36081	0.001	0.662871	2.24351
711	AGCCCCCTTGGTACGGAGTCGCCT	PC-5p-69222_22	gp4a	8	0	3	2	4	5	6.11656	0.001	3.36081	2.34467	5.30297	3.73919
712	TAGGGCAGTTCTCCGTTTGGCA	PC-5p-67538_23	gp4a	2	3	0	6	5	7	1.52914	3.4546	0.001	7.034	6.62871	5.23487
713	ACCCGAACCCGTGGTCCTCCGACT	PC-5p-67286_23	gp4a	6	4	3	4.5	0.5	4	4.58742	4.60614	3.36081	5.2755	0.662871	2.99135
714	AACCAGAGATCTCGGGTTGGCGCC	PC-5p-66325_24	gp4a	7	7	2	5	4	9	5.35199	8.06074	2.24054	5.86167	5.30297	6.73054
715	ATTAGGATTGGTAAGGTAAGGCCT	PC-5p-65894_24	gp4a	6	0	5	3	3	7	4.58742	0.001	5.60135	3.517	3.97723	5.23487
716	ACGAAATGGAGGGGAGCCGGATCC	PC-5p-65357_24	gp4a	3	3	3	4	3	8	2.29371	3.4546	3.36081	4.68933	3.97723	5.98271
717	GTTGAGACCAAGTTGAAGCACTCT	PC-5p-64138_25	gp4a	6	2	2	6	2	7	4.58742	2.30307	2.24054	7.034	2.65148	5.23487
718	AACCGAACCGAGAACCGAACCAAA	PC-5p-63525_25	gp4a	5.83333	3.33333	3.16667	6.83333	1.33333	5.16667	4.45999	3.83845	3.54752	8.01095	1.76766	3.86383
719	AGGCGACCGAACCCCAATTAGATC	PC-5p-62154_26	gp4a	8	6	1	5	1	5	6.11656	6.9092	1.12027	5.86167	1.32574	3.73919
720	AACCGAGAACCGAACCAAACCGCA	PC-5p-61792_26	gp4a	7.66667	1.33333	1	4	0.333333	2.66667	5.86171	1.53538	1.12027	4.68933	0.441914	1.99424
721	AACGGATGAAGGGTAAATATGGCC	PC-5p-61738_26	gp4a	10.5	3.5	5.5	6	3	6	8.02799	4.03037	6.16148	7.034	3.97723	4.48703
722	TGGAAGGACCAACATTGTACAAGT	PC-5p-60814_27	gp4a	3.25	0.5	0.25	0.25	1	1.5	2.48485	0.575767	0.280067	0.293083	1.32574	1.12176
723	ACACCTCTCAATGTAAATTCTGGC	PC-5p-60157_27	gp4a	5	4	5	2	4	7	3.82285	4.60614	5.60135	2.34467	5.30297	5.23487
724	TATCCTTATCCCACCATCCAAACA	PC-5p-59447_28	gp4a	5	2.5	2	0.5	0	4	3.82285	2.87883	2.24054	0.586167	0.001	2.99135
725	AGTCAAGATAGCAACTTTGTAGGT	PC-5p-54500_31	gp4a	5	6	5	4	4	7	3.82285	6.9092	5.60135	4.68933	5.30297	5.23487
726	AAGGGAATTCTGGCTTGTGGTGGC	PC-5p-54041_32	gp4a	13	5	5	2	3	4	9.93941	5.75767	5.60135	2.34467	3.97723	2.99135
727	TTGGTCGGCATGACTCCCGAGG	PC-5p-52991_32	gp4a	3	2	3	4.5	2	8	2.29371	2.30307	3.36081	5.2755	2.65148	5.98271
728	ATACCCGGATTTCCAACTACACAC	PC-5p-51846_33	gp4a	13	3	3	3	1	10	9.93941	3.4546	3.36081	3.517	1.32574	7.47838
729	ACTTGAACCTGTAACCTCCTGATC	PC-5p-50153_35	gp4a	3	6	5	6	2	13	2.29371	6.9092	5.60135	7.034	2.65148	9.7219
730	ACAAGTAGATACACGTGTCCTACG	PC-5p-49979_35	gp4a	2.5	2.5	2	2.5	2	6	1.91143	2.87883	2.24054	2.93083	2.65148	4.48703
731	AGTGGCGAGCGAGAAATTCAGGGA	PC-5p-48791_36	gp4a	5.5	1	1	5.5	0	5	4.20514	1.15153	1.12027	6.44783	0.001	3.73919
732	TAGCCTGCAAAGCGCGGACAGCCT	PC-5p-48317_37	gp4a	7	3	8	6	0	13	5.35199	3.4546	8.96216	7.034	0.001	9.7219
733	TTGAGTGTCCTCATTTCGGCCT	PC-5p-44247_41	gp4a	10	7	3	8	7	6	7.6457	8.06074	3.36081	9.37867	9.2802	4.48703
734	CCCATCCCACCACTCTGCTAGA	PC-5p-42366_44	gp4a	8.5	3	4.5	6.5	0.5	4	6.49885	3.4546	5.04121	7.62017	0.662871	2.99135
735	AGAGATGAAGTGTCGTCGAGTGCA	PC-5p-40823_46	gp4a	5.66667	0.666667	1	4.33333	1.66667	2	4.33256	0.767689	1.12027	5.08011	2.20957	1.49568
736	AGTTCTGTGGGGTGATAGGACACT	PC-5p-122219_10	gp4a	6	0	0	0	1	3	4.58742	0.001	0.001	0.001	1.32574	2.24351
737	ACATGTCAGCAGGGTTGTCTC	PC-5p-122141_10	gp4a	6	1	0	2	0	1	4.58742	1.15153	0.001	2.34467	0.001	0.747838
738	TTGAGGGTGATTGGGTAATTTCAA	PC-5p-121636_10	gp4a	1	0.5	1	0.5	0	2	0.76457	0.575767	1.12027	0.586167	0.001	1.49568
739	AACCGAGACGGAACCGGTAACGGA	PC-5p-119775_10	gp4a	1	0.5	0.5	0.5	0.5	2	0.76457	0.575767	0.560135	0.586167	0.662871	1.49568
740	CTATTTTCTTTTGGTAGTTCGATCG	PC-5p-119758_10	gp4a	1	7	0	1	0	1	0.76457	8.06074	0.001	1.17233	0.001	0.747838
741	TTTCCCCTCAGGTACCTCAACTAC	PC-5p-119629_10	gp4a	3	0	3	0	1	3	2.29371	0.001	3.36081	0.001	1.32574	2.24351
742	AAACGAGTTGGCCGATGCTCT	PC-5p-119205_10	gp4a	0	1	0	2	7	0	0.001	1.15153	0.001	2.34467	9.2802	0.001
743	TAAGGGGCCGCAGATGACTTAAGC	PC-5p-118234_10	gp4a	4	1	3	0	0	2	3.05828	1.15153	3.36081	0.001	0.001	1.49568
744	AATATGTGTCCTCCACACCTTCCT	PC-5p-117685_10	gp4a	4	1	3	0	0	2	3.05828	1.15153	3.36081	0.001	0.001	1.49568
745	AGGGGCAGATCTAGAATTTAAAGT	PC-5p-117517_10	gp4a	7	0	0	1	0	2	5.35199	0.001	0.001	1.17233	0.001	1.49568
746	ACTATCCACTTTTGCCTCAGAAAG	PC-5p-116533_10	gp4a	1.2	0	0.2	0.4	0.2	0	0.917484	0.001	0.224054	0.468933	0.265148	0.001
747	GGGGGACCGGGTCGGCCTGCGACC	PC-5p-116380_10	gp4a	5	1	1	0	1	2	3.82285	1.15153	1.12027	0.001	1.32574	1.49568
748	AAACTTCGGAGGGAACCAGCT	PC-5p-115822_10	gp4a	1	2	1	1	0	5	0.76457	2.30307	1.12027	1.17233	0.001	3.73919
749	ATAATAGTCTACCCCTTTTCGGCC	PC-5p-115782_10	gp4a	1	4	0	0	2	3	0.76457	4.60614	0.001	0.001	2.65148	2.24351
750	TGTTGCACCCATGTCGGATTCTCC	PC-5p-115756_10	gp4a	2	3	2	2	0	1	1.52914	3.4546	2.24054	2.34467	0.001	0.747838
751	ATTTAAAAACATTGGACCTCCACT	PC-5p-115428_10	gp4a	2	2	2	0.5	1.5	2.5	1.52914	2.30307	2.24054	0.586167	1.98861	1.8696
752	ACCCGGGATTTGATAGGGCTGAGC	PC-5p-114662_10	gp4a	2	1	2	0	1	4	1.52914	1.15153	2.24054	0.001	1.32574	2.99135
753	AAAATCGGACGAGAAGGCCTCACC	PC-5p-114513_11	gp4a	7	1	2	0	1	0	5.35199	1.15153	2.24054	0.001	1.32574	0.001
754	ACCAGATTCATCCCCGTTTGA	PC-5p-114494_11	gp4a	1	0.5	0.5	1	1	1.5	0.76457	0.575767	0.560135	1.17233	1.32574	1.12176
755	TTGACTCGCCCATTTGTTAGCTC	PC-5p-114316_11	gp4a	5	1	0	1	2	2	3.82285	1.15153	0.001	1.17233	2.65148	1.49568
756	ATGCCTTCCTTGAGTGTCCTCA	PC-5p-114182_11	gp4a	0	3	5	2	1	0	0.001	3.4546	5.60135	2.34467	1.32574	0.001
757	ACACATTCGTCCTATGTGGCACCC	PC-5p-113989_11	gp4a	3	4	0	1	1	2	2.29371	4.60614	0.001	1.17233	1.32574	1.49568
758	AAGCATGTCAGCCTAGAAGTCTGT	PC-5p-112734_11	gp4a	2	2	4	5	0	9	1.52914	2.30307	4.48108	5.86167	0.001	6.73054
759	AACCTGGCGTCTGATATTCATATT	PC-5p-112089_11	gp4a	3	0	0	8	0	0	2.29371	0.001	0.001	9.37867	0.001	0.001
760	AATCAAGATTTAGTCGGGCTCCAA	PC-5p-111047_11	gp4a	2	4	4	3	0	8	1.52914	4.60614	4.48108	3.517	0.001	5.98271
761	TGATTCGGCAGGTGAGTTGTT	PC-5p-110853_11	gp4a	2	4	4	0	1	0	1.52914	4.60614	4.48108	0.001	1.32574	0.001
762	ATGGACTTGGACAATCCTTCCTCA	PC-5p-110239_11	gp4a	1	0.5	1	0.5	0	2.5	0.76457	0.575767	1.12027	0.586167	0.001	1.8696
763	CTTGCAACACACCTGAATCGTC	PC-5p-108737_11	gp4a	1	4	1	2	2	1	0.76457	4.60614	1.12027	2.34467	2.65148	0.747838
764	AAGGCCTAGACAATCCTCCTCCCT	PC-5p-108256_11	gp4a	1	3	1	0	3	3	0.76457	3.4546	1.12027	0.001	3.97723	2.24351
765	ATTTAGTCAGACTCCAATGTAAGT	PC-5p-107383_12	gp4a	6	0	0	4	0	2	4.58742	0.001	0.001	4.68933	0.001	1.49568
766	AGAGCACCCAATGAACAAATGATC	PC-5p-107275_12	gp4a	3	0	1	7	0	1	2.29371	0.001	1.12027	8.20633	0.001	0.747838
767	ATTGCCGCACTCATGTCAGATCCT	PC-5p-107020_12	gp4a	0	1	4	2	1	4	0.001	1.15153	4.48108	2.34467	1.32574	2.99135
768	ATGGAAGGACCAACATTGTACAAGT	PC-5p-106189_12	gp4a	2.25	0	0	0	0.5	0.25	1.72028	0.001	0.001	0.001	0.662871	0.18696
769	TCATCCCCGAACTATTGACAGCCT	PC-5p-105714_12	gp4a	1	2	1	3	3	2	0.76457	2.30307	1.12027	3.517	3.97723	1.49568
770	TCAACTCGTCTCCACTGTGTCAGT	PC-5p-105477_12	gp4a	2	2	1	1	1	5	1.52914	2.30307	1.12027	1.17233	1.32574	3.73919
771	TTTTGACAGGTATATGATGACT	PC-5p-105344_12	gp4a	1	2	2	2	1	4	0.76457	2.30307	2.24054	2.34467	1.32574	2.99135
772	AATACACACAGGACACCAAGTAGG	PC-5p-104601_12	gp4a	6	2	3	0	0	1	4.58742	2.30307	3.36081	0.001	0.001	0.747838
773	AAAAATACTTGACTGCACGCGCCT	PC-5p-103395_12	gp4a	5	1	1	2	1	2	3.82285	1.15153	1.12027	2.34467	1.32574	1.49568
774	AGACTTCATCTCACTCTTCTT	PC-5p-103125_12	gp4a	2	0	1.5	1	1	0.5	1.52914	0.001	1.6804	1.17233	1.32574	0.373919
775	AATGTTTTGTGCATCGAACTGTCT	PC-5p-102720_12	gp4a	8	1	1	0	0	2	6.11656	1.15153	1.12027	0.001	0.001	1.49568
776	AGACTGTAATACTCTCTCTGTCCC	PC-5p-102640_12	gp4a	1.5	2	0	0	0.5	2	1.14686	2.30307	0.001	0.001	0.662871	1.49568
777	TAAGAAGCTGGCCGCGAAGGG	PC-5p-101027_13	gp4a	3	0	3	2	0	5	2.29371	0.001	3.36081	2.34467	0.001	3.73919
778	AATCTTGTTGAGTCGGCCCTGATC	PC-3p-99809_13	gp4a	6	3	1	6	0	10	4.58742	3.4546	1.12027	7.034	0.001	7.47838
779	ATCTGTGTACACTCTATCCTCCTC	PC-3p-99154_13	gp4a	7	1	3	0	0	2	5.35199	1.15153	3.36081	0.001	0.001	1.49568
780	AGTTATCCGGACAACTTCAGTAGT	PC-3p-98754_13	gp4a	2	0	0.5	0.5	2.5	1	1.52914	0.001	0.560135	0.586167	3.31436	0.747838
781	ATTCGGATGAACACCCTTGCCCCC	PC-3p-98411_13	gp4a	0	3	4	1	1	4	0.001	3.4546	4.48108	1.17233	1.32574	2.99135
782	TAACTTGTTTGCTTGTACCTGC	PC-3p-98234_13	gp4a	3	3	1	2	2	2	2.29371	3.4546	1.12027	2.34467	2.65148	1.49568
783	AGAAAGGGCTCTCCAACCACCCTC	PC-3p-97301_13	gp4a	4	2	6	0	0	1	3.05828	2.30307	6.72162	0.001	0.001	0.747838
784	AAGACGCTCTTTCTCCCTCGCTCT	PC-3p-97143_13	gp4a	0.5	1.5	1	2	0.5	1	0.382285	1.7273	1.12027	2.34467	0.662871	0.747838
785	ACACGGTAGCAGGGCAAGACC	PC-3p-94950_14	gp4a	5	1	1	1	0	6	3.82285	1.15153	1.12027	1.17233	0.001	4.48703
786	AGCCGAGGGTCTAGCAGAAACAAC	PC-3p-94839_14	gp4a	2	5	1	0	1	5	1.52914	5.75767	1.12027	0.001	1.32574	3.73919
787	ACTCGAGACCAAATCAACCCGACA	PC-3p-94730_14	gp4a	3	0.333333	0	0.333333	0	1	2.29371	0.383845	0.001	0.390778	0.001	0.747838
788	TTCCTGGGCCCTTGCTTCTCTC	PC-3p-93843_14	gp4a	0.5	1	1	2.5	1	1	0.382285	1.15153	1.12027	2.93083	1.32574	0.747838
789	TTTAAGCCGAGGGTCTATCAGAAA	PC-3p-93634_14	gp4a	8	2	0	2	0	2	6.11656	2.30307	0.001	2.34467	0.001	1.49568
790	ATATTCTCTCCCATGATTTTCTCC	PC-3p-93210_14	gp4a	9	4	5	1	3	4	6.88113	4.60614	5.60135	1.17233	3.97723	2.99135
791	TGCGTACAACCTACCCTCCCC	PC-3p-92859_14	gp4a	1.5	0.5	1.5	1	1	1.5	1.14686	0.575767	1.6804	1.17233	1.32574	1.12176
792	TGCTTCATCCTGAACTTTTGG	PC-3p-92392_14	gp4a	2.5	0	0	1.5	1	2	1.91143	0.001	0.001	1.7585	1.32574	1.49568
793	AGGCTCAAACCCGAGATTTCTGGC	PC-3p-92303_15	gp4a	3.5	0.5	2	3	1	5	2.676	0.575767	2.24054	3.517	1.32574	3.73919
794	ATGGGTTGTGCTGCACTGGTGAGA	PC-3p-87529_16	gp4a	2	2	4	2	2	4	1.52914	2.30307	4.48108	2.34467	2.65148	2.99135
795	ATGAGTCTCCCAGATCATTTCGCC	PC-3p-86137_16	gp4a	4.5	0.5	0.5	1	0.5	1	3.44057	0.575767	0.560135	1.17233	0.662871	0.747838
796	AAATTTAGTCGGGCTCCAACGTGG	PC-3p-85238_16	gp4a	6	2	4	0	3	1	4.58742	2.30307	4.48108	0.001	3.97723	0.747838
797	ACAACATTTTTAGAGAGCCCGAGC	PC-3p-84181_17	gp4a	2	6	0	6	0	3	1.52914	6.9092	0.001	7.034	0.001	2.24351
798	ATGGAGCCTCACACAACTATTGTT	PC-3p-83973_17	gp4a	8	4	1	0	1	3	6.11656	4.60614	1.12027	0.001	1.32574	2.24351
799	TTTGGTTGGTGGGATAAGGATAAT	PC-3p-83531_17	gp4a	7	2	1	2	3	2	5.35199	2.30307	1.12027	2.34467	3.97723	1.49568
800	AAAAGTAGGGTACGAGGTAGAGCT	PC-3p-82585_17	gp4a	5	2	4	1	3	2	3.82285	2.30307	4.48108	1.17233	3.97723	1.49568
801	GATGAACCTGGTTCTGATACC	PC-3p-82401_17	gp4a	4	2	0	2	4	5	3.05828	2.30307	0.001	2.34467	5.30297	3.73919
802	ACTCGAGACCTCTGATTAAGGAAT	PC-3p-82264_17	gp4a	5	2	1	2	1	6	3.82285	2.30307	1.12027	2.34467	1.32574	4.48703
803	AGAATCTGAGACGGATGCGGCATC	PC-3p-81741_17	gp4a	1.66667	0	3	0	0	1	1.27428	0.001	3.36081	0.001	0.001	0.747838
804	ACAGATCGTCGTGATTGGCACCCA	PC-3p-80506_18	gp4a	4	3	1	1	3	6	3.05828	3.4546	1.12027	1.17233	3.97723	4.48703
805	GCATCCGTCGACATTTTTAAAGAG	PC-3p-80459_18	gp4a	6	4	3	1	1	3	4.58742	4.60614	3.36081	1.17233	1.32574	2.24351
806	ATGTGAGCCTGATAGAATTCTGAG	PC-3p-79693_18	gp4a	3	1	4	4	2	4	2.29371	1.15153	4.48108	4.68933	2.65148	2.99135
807	TTTGCCCTGACCATCAAACCT	PC-3p-79356_18	gp4a	1	3	5	6	1	2	0.76457	3.4546	5.60135	7.034	1.32574	1.49568
808	ATTTGTTGTACTTGAGCCGAGGGT	PC-3p-79051_18	gp4a	5	5	0	2	1	5	3.82285	5.75767	0.001	2.34467	1.32574	3.73919
809	ACCTCCGGAGGTCGGTTTTCTGCT	PC-3p-78185_19	gp4a	6	2	4	0	3	4	4.58742	2.30307	4.48108	0.001	3.97723	2.99135
810	AGTTCAACCCTCCCCGCCCCGCCC	PC-3p-77381_19	gp4a	3.5	7	3	0	1	3.5	2.676	8.06074	3.36081	0.001	1.32574	2.61743
811	TTTGCATGTCCGCTTCGGCCTC	PC-3p-77318_19	gp4a	2	4	6	1	2	4	1.52914	4.60614	6.72162	1.17233	2.65148	2.99135
812	GTACACGAGATCATTGAGACGCGA	PC-3p-77161_19	gp4a	2.5	1.5	2	2.5	0.5	0.5	1.91143	1.7273	2.24054	2.93083	0.662871	0.373919
813	TGTTCCGAGAGTAGAATATAAGCT	PC-3p-76459_19	gp4a	4	0	3	4	4	4	3.05828	0.001	3.36081	4.68933	5.30297	2.99135
814	ACGGATCTATGGGGCGTAGTCTCA	PC-3p-76398_19	gp4a	5	5	2	0	3	4	3.82285	5.75767	2.24054	0.001	3.97723	2.99135
815	AACTTGTTGAGACGGCCCTGAGAA	PC-3p-76255_19	gp4a	4	3	1	4	1	6	3.05828	3.4546	1.12027	4.68933	1.32574	4.48703
816	GTTCGTCTGAACCCATGAACCCCA	PC-3p-76161_19	gp4a	9	6	6	6	4	13	6.88113	6.9092	6.72162	7.034	5.30297	9.7219
817	ATGGATTCGCATGTATCTGACTCT	PC-3p-72636_21	gp4a	8	1	2	0	5	5	6.11656	1.15153	2.24054	0.001	6.62871	3.73919
818	AACGGCGGATCCATGATTTTCACT	PC-3p-71959_21	gp4a	3	5	1	2	4	6	2.29371	5.75767	1.12027	2.34467	5.30297	4.48703
819	GGGACCAGGGCTCGAATATGAGAC	PC-3p-71825_21	gp4a	5	3	1	4	0	8	3.82285	3.4546	1.12027	4.68933	0.001	5.98271
820	CAAACCTGTGCTCGAAA	PC-3p-71619_21	gp4a	3	2	4	4	2	6	2.29371	2.30307	4.48108	4.68933	2.65148	4.48703
821	AGGATTCAATGTCGCTATAGGCTT	PC-3p-71410_21	gp4a	3.5	0.5	2	0.5	0.5	3.5	2.676	0.575767	2.24054	0.586167	0.662871	2.61743
822	CTTAACTCTAGAAACCTCCACGCC	PC-3p-70097_22	gp4a	9	0	1	2	3	7	6.88113	0.001	1.12027	2.34467	3.97723	5.23487
823	TTGGTCGGAGTTCCAGCGTCAGTT	PC-3p-69959_22	gp4a	4	5	3	1	6	3	3.05828	5.75767	3.36081	1.17233	7.95445	2.24351
824	ATGTGAACCCATGCTCCCCTCTCT	PC-3p-69808_22	gp4a	3	2.5	1	1.5	1	2	2.29371	2.87883	1.12027	1.7585	1.32574	1.49568
825	AACCTGAGACCAAATCAACCCGAC	PC-3p-69524_22	gp4a	1.5	1.25	0	1	0.75	1	1.14686	1.43942	0.001	1.17233	0.994307	0.747838
826	AGACATGCCTGCTTGTAGACTCTT	PC-3p-67818_23	gp4a	5	3	2	7	1	5	3.82285	3.4546	2.24054	8.20633	1.32574	3.73919
827	AATAAAATTTCTGACTCCGCCACT	PC-3p-67612_23	gp4a	5	4	4	3	1	6	3.82285	4.60614	4.48108	3.517	1.32574	4.48703
828	TTTGATTACGCCCTCGCCGTT	PC-3p-66492_24	gp4a	6	3	4	1	2	8	4.58742	3.4546	4.48108	1.17233	2.65148	5.98271
829	AGTAAACTTGGGCGGGTTAGGACC	PC-3p-66475_24	gp4a	5	6	2	2	4	5	3.82285	6.9092	2.24054	2.34467	5.30297	3.73919
830	TTTTCTGTATTTGAAGTTGGCACC	PC-3p-66140_24	gp4a	4	1	0.5	6.5	1	4	3.05828	1.15153	0.560135	7.62017	1.32574	2.99135
831	TTGTTTGACTACGCCCTCGCC	PC-3p-65542_24	gp4a	5	5.5	6	2.5	3	8	3.82285	6.33344	6.72162	2.93083	3.97723	5.98271
832	ACCCGAGATCAAACTAACCCGACA	PC-3p-65507_24	gp4a	1.5	0.5	0	1.5	0	2.5	1.14686	0.575767	0.001	1.7585	0.001	1.8696
833	ATCCCCCTTCAATGCCTTCTGAGT	PC-3p-62255_26	gp4a	1	2.25	0.75	0.5	0.5	1.5	0.76457	2.59095	0.840202	0.586167	0.662871	1.12176
834	CACCCAGTATCATTTTGAGCCAGA	PC-3p-61964_26	gp4a	1.66667	1	2	2.33333	0.333333	1.33333	1.27428	1.15153	2.24054	2.73544	0.441914	0.997118
835	AGTGCAATGTTGGTCCTCCAAACT	PC-3p-60990_27	gp4a	7	3	2.5	5	4	1.5	5.35199	3.4546	2.80067	5.86167	5.30297	1.12176
836	GTGGCACCGTTTGACTTGACATCA	PC-3p-60864_27	gp4a	9	7	4	5	1	1	6.88113	8.06074	4.48108	5.86167	1.32574	0.747838
837	AAGCCCTGAATCTAAGAGATCTCT	PC-3p-58502_28	gp4a	7	7	2	8	1	3	5.35199	8.06074	2.24054	9.37867	1.32574	2.24351
838	TGAGAGCCCTTGATTATGACC	PC-3p-58488_28	gp4a	7	4	2	4	3	8	5.35199	4.60614	2.24054	4.68933	3.97723	5.98271
839	TACGATGTGGGGCTCCCTTTT	PC-3p-57277_29	gp4a	4	5	5	1	6	8	3.05828	5.75767	5.60135	1.17233	7.95445	5.98271
840	TAGAAGCTCTCTTGGACTTTGCCT	PC-3p-56475_30	gp4a	13	4	3	2	0	8	9.93941	4.60614	3.36081	2.34467	0.001	5.98271
841	TCCTCTGCCTCCAAAGCTTGT	PC-3p-55707_30	gp4a	12	1	4	2	1	10	9.17484	1.15153	4.48108	2.34467	1.32574	7.47838
842	AACGGAGAACTGCCCTACAACTGC	PC-3p-55342_31	gp4a	7	3	3	8	2	8	5.35199	3.4546	3.36081	9.37867	2.65148	5.98271
843	ATCCGAGACTAAACCAACCCGACA	PC-3p-54344_31	gp4a	10	5	6	3	2	5	7.6457	5.75767	6.72162	3.517	2.65148	3.73919
844	ACTCGAGACCAAACCAACCCGAAT	PC-3p-54314_31	gp4a	9	5	0	4	0	13	6.88113	5.75767	0.001	4.68933	0.001	9.7219
845	ACCCCACTCGTAGGATTACACTGG	PC-3p-54212_31	gp4a	12	6	4	3	0	6	9.17484	6.9092	4.48108	3.517	0.001	4.48703
846	GTAGGATGCCACATAGGACGCATG	PC-3p-53677_32	gp4a	5	2	5	0.5	1	2.5	3.82285	2.30307	5.60135	0.586167	1.32574	1.8696
847	AGAAGAATGCAGGACGGCCACGCC	PC-3p-52822_33	gp4a	5	7	3	2	6	10	3.82285	8.06074	3.36081	2.34467	7.95445	7.47838
848	GGGCTATTAGCTCAGTGGTAGAGCGCGCCCCT	PC-3p-50241_35	gp4a	1.5	1.5	3.5	5	0.5	5.5	1.14686	1.7273	3.92094	5.86167	0.662871	4.11311
849	AGGTCACCCGGAGACAACTTTACT	PC-3p-48401_37	gp4a	13	3	2	4	3	12	9.93941	3.4546	2.24054	4.68933	3.97723	8.97406
850	TTCTCAGGTCACCCCTTTGGG	PC-3p-46589_39	gp4a	5	6	6	2	4.5	4	3.82285	6.9092	6.72162	2.34467	5.96584	2.99135
851	ACCGTTAAGAACCGATAACCCGAT	PC-3p-36019_54	gp4a	6	2.5	5.5	6.5	3.5	3	4.58742	2.87883	6.16148	7.62017	4.6401	2.24351
852	AGAAATTCTCCACCTCTTTTGC	PC-3p-122320_10	gp4a	3	2	1	0	2	2	2.29371	2.30307	1.12027	0.001	2.65148	1.49568
853	ATGATATTTCTATACCTA	PC-3p-122063_10	gp4a	0	1	0	2	7	0	0.001	1.15153	0.001	2.34467	9.2802	0.001
854	AAGGTAGAAATTCTGGCTGCGCCT	PC-3p-121709_10	gp4a	2	2	0	1	3	2	1.52914	2.30307	0.001	1.17233	3.97723	1.49568
855	AGAAGTGTGCTCTCTCTAACAACT	PC-3p-121441_10	gp4a	5	1	2	0	0	2	3.82285	1.15153	2.24054	0.001	0.001	1.49568
856	AGCGCCCGGACTTTCGTTACTAGT	PC-3p-120923_10	gp4a	1	3	2	1	1	2	0.76457	3.4546	2.24054	1.17233	1.32574	1.49568
857	ACCCGAGACCACACCAACCCGAAT	PC-3p-120568_10	gp4a	1	0	0	1.5	0	2.5	0.76457	0.001	0.001	1.7585	0.001	1.8696
858	ATTTTGACCGACCTTTAACCCTTT	PC-3p-120522_10	gp4a	3	0	4	1	0	2	2.29371	0.001	4.48108	1.17233	0.001	1.49568
859	ATCTGCGGCCCCTCAAAGTTGTCC	PC-3p-120486_10	gp4a	3	1	5	0	0	1	2.29371	1.15153	5.60135	0.001	0.001	0.747838
860	AAAAGTGACGGACTGCGTCGGCCT	PC-3p-120337_10	gp4a	3	0	5	0	0	2	2.29371	0.001	5.60135	0.001	0.001	1.49568
861	ACTCTAATGTGAGCTCCAGACACC	PC-3p-120183_10	gp4a	0	1	2	2	1	4	0.001	1.15153	2.24054	2.34467	1.32574	2.99135
862	GTTGCACCCGTGTCGAATTCTTCA	PC-3p-119928_10	gp4a	2.5	0	0	1.5	0	1	1.91143	0.001	0.001	1.7585	0.001	0.747838
863	ATGAGTGACAGTAAAACATAAAGC	PC-3p-119926_10	gp4a	2	2	0	0	1	5	1.52914	2.30307	0.001	0.001	1.32574	3.73919
864	AGAATTTGACACGTGTATGACTAC	PC-3p-119508_10	gp4a	1	3	1	0	5	0	0.76457	3.4546	1.12027	0.001	6.62871	0.001
865	AATGCGATGATGACTGGGTGTACC	PC-3p-119002_10	gp4a	3	2	1	1	3	0	2.29371	2.30307	1.12027	1.17233	3.97723	0.001
866	AAATGTCGGGTTGGTGGATAAGAT	PC-3p-118846_10	gp4a	0.2	0.2	0.6	0	0.6	0.4	0.152914	0.230307	0.672162	0.001	0.795445	0.299135
867	TTATTGTTTGACTACGCCCTC	PC-3p-118319_10	gp4a	3	1	0	1	1	4	2.29371	1.15153	0.001	1.17233	1.32574	2.99135
868	AGAGAATGGACACTCCAACCCACC	PC-3p-118283_10	gp4a	2	0	4	1	2	1	1.52914	0.001	4.48108	1.17233	2.65148	0.747838
869	ATAAGTACCTTCCAGCCTATGCCC	PC-3p-118080_10	gp4a	2	1	3	2	0	2	1.52914	1.15153	3.36081	2.34467	0.001	1.49568
870	ATTAGATCCAGTGTCGCTAAAGGC	PC-3p-117492_10	gp4a	2	0	2	6	0	0	1.52914	0.001	2.24054	7.034	0.001	0.001
871	AGCCGAGAGTCTATTGAAAACAAC	PC-3p-116861_10	gp4a	7	0	0	1	0	2	5.35199	0.001	0.001	1.17233	0.001	1.49568
872	TATTACCGTAACTCCTGGTGCT	PC-3p-116110_10	gp4a	2	1	0	3	3	1	1.52914	1.15153	0.001	3.517	3.97723	0.747838
873	TTGGACACCCTTGACAAAAGCTAT	PC-3p-116061_10	gp4a	4	1	2	0	2	1	3.05828	1.15153	2.24054	0.001	2.65148	0.747838
874	AGTAAAGCATACCTTTCTCGGCCT	PC-3p-116044_10	gp4a	4	3	0	2	0	1	3.05828	3.4546	0.001	2.34467	0.001	0.747838
875	TTTGATAGTTTGAGCTCCTTCC	PC-3p-115917_10	gp4a	2	1	4	2	0	1	1.52914	1.15153	4.48108	2.34467	0.001	0.747838
876	AGAAAACTTGGACGGGTCAGGACC	PC-3p-115825_10	gp4a	0	3	2	3	1	1	0.001	3.4546	2.24054	3.517	1.32574	0.747838
877	AATGTCGGGTCGGTAGATAAGATT	PC-3p-115676_10	gp4a	1	0.5	0.25	0	0.25	0.5	0.76457	0.575767	0.280067	0.001	0.331436	0.373919
878	CTTCCTCCGTCCAACAATAGTTGT	PC-3p-115578_10	gp4a	0	0	0	0	4	6	0.001	0.001	0.001	0.001	5.30297	4.48703
879	AAAATGGACTAGCCCGACCTGACC	PC-3p-115064_10	gp4a	2	1	4	0	0	3	1.52914	1.15153	4.48108	0.001	0.001	2.24351
880	AATGTCGGGTTGGTGGATAAGATT	PC-3p-115045_10	gp4a	0.2	0.4	0.6	0.4	0.4	0	0.152914	0.460614	0.672162	0.468933	0.530297	0.001
881	AGAGAATGAAAAGATACCTTGGTT	PC-3p-114462_11	gp4a	7	1	0	0	0	3	5.35199	1.15153	0.001	0.001	0.001	2.24351
882	ATGCACCCGTCAACATTTTTGAA	PC-3p-114267_11	gp4a	5	1	0	3	1	1	3.82285	1.15153	0.001	3.517	1.32574	0.747838
883	ATTCAAAATTCTGGATCTGCCTCT	PC-3p-113146_11	gp4a	4	2	2	1	1	1	3.05828	2.30307	2.24054	1.17233	1.32574	0.747838
884	AACCTACCTCCATCGAAGAACCGA	PC-3p-112781_11	gp4a	1	0	0	6	0	4	0.76457	0.001	0.001	7.034	0.001	2.99135
885	AGGTTAAGCTCAACCCGCCCCGCC	PC-3p-111875_11	gp4a	5	3.5	1.5	0	1	5.5	3.82285	4.03037	1.6804	0.001	1.32574	4.11311
886	AGGCTTGGGCTGACCCTTTTTGAC	PC-3p-111620_11	gp4a	1	2	5	1	0	2	0.76457	2.30307	5.60135	1.17233	0.001	1.49568
887	AAATATCGGGTCGGTGGATAAGAT	PC-3p-111286_11	gp4a	0.6	0.4	0.2	0	0.2	0.8	0.458742	0.460614	0.224054	0.001	0.265148	0.598271
888	ACGCACCCGTCGACATTTTGAAGA	PC-3p-110841_11	gp4a	3	0	5	0	1	2	2.29371	0.001	5.60135	0.001	1.32574	1.49568
889	AAGGCAAGAGAGTTCATTTACACT	PC-3p-110806_11	gp4a	4	1	0	2	1	3	3.05828	1.15153	0.001	2.34467	1.32574	2.24351
890	AGGGTTGCGACTTTTGTGAAGAGT	PC-3p-109492_11	gp4a	1.5	0	2	0.5	0.5	1	1.14686	0.001	2.24054	0.586167	0.662871	0.747838
891	AGGTTAAGCTCAACCCGCCTCACC	PC-3p-108613_11	gp4a	3	6.5	1.5	0	0	4.5	2.29371	7.48497	1.6804	0.001	0.001	3.36527
892	AGGTTTTAGGCCTGACTCACACCC	PC-3p-108475_11	gp4a	4	1	3	1	0	2	3.05828	1.15153	3.36081	1.17233	0.001	1.49568
893	TATTTTTACCCCTCCCGTTACT	PC-3p-107864_12	gp4a	0	1.5	1	0.5	0	3	0.001	1.7273	1.12027	0.586167	0.001	2.24351
894	TAGAATTTTGACGCGGCGGTGACG	PC-3p-107835_12	gp4a	1	3	2	3	2	1	0.76457	3.4546	2.24054	3.517	2.65148	0.747838
895	AAGGCACGTCTGACTCTGAGAACC	PC-3p-107098_12	gp4a	5	2	3	1	0	1	3.82285	2.30307	3.36081	1.17233	0.001	0.747838
896	ACCCGCCCAAGTTTACTTTGAACT	PC-3p-105117_12	gp4a	1	6	0	0	0	5	0.76457	6.9092	0.001	0.001	0.001	3.73919
897	AATTCGGACTTGCATACATGAGGT	PC-3p-104851_12	gp4a	4	2	1	0	2	3	3.05828	2.30307	1.12027	0.001	2.65148	2.24351
898	ACTCATATTCAACTCGACTCGCTC	PC-3p-104740_12	gp4a	5	1	1	0	2	3	3.82285	1.15153	1.12027	0.001	2.65148	2.24351
899	AAGGCACCACGTAGGACACAAAAT	PC-3p-104733_12	gp4a	3	1	3	0	1	4	2.29371	1.15153	3.36081	0.001	1.32574	2.99135
900	ATTGACTTTGCACACATCTTAAGA	PC-3p-102750_12	gp4a	4	0	0	1	3	4	3.05828	0.001	0.001	1.17233	3.97723	2.99135
901	ATGATACCTGGGCCTAACTCAACC	PC-3p-102738_12	gp4a	4	2	3	1	0	2	3.05828	2.30307	3.36081	1.17233	0.001	1.49568
902	TATAAGTTGGCCCTACCTCCAG	PC-3p-102723_12	gp4a	1	0	2	1	0	2	0.76457	0.001	2.24054	1.17233	0.001	1.49568
903	ACCCACCCAAGTTTACTTTGAGCT	PC-3p-102404_12	gp4a	5	0	1	3	1	2	3.82285	0.001	1.12027	3.517	1.32574	1.49568
904	AATCTTCCCCTCATGAGCTAACTT	PC-3p-102273_12	gp4a	3	4	1	0	0	4	2.29371	4.60614	1.12027	0.001	0.001	2.99135
905	AGCACCTGTTGACATTTTTGAAGA	PC-3p-102095_13	gp4a	5	0	1	2	2	3	3.82285	0.001	1.12027	2.34467	2.65148	2.24351
906	TCAGTATTGACTTGACACACTCCT	PC-3p-101493_13	gp4a	6	4	4	4	7	10	4.58742	4.60614	4.48108	4.68933	9.2802	7.47838
907	TTTGTTCACTTCCCGAGATTTT	PC-3p-101035_13	gp4a	5	1	4	1	1	1	3.82285	1.15153	4.48108	1.17233	1.32574	0.747838
908	AAGAGCTTGTTGGATCCTGGGAAT	PC-3p-100824_13	gp4a	4	2	1	2	0	4	3.05828	2.30307	1.12027	2.34467	0.001	2.99135
909	ATCCCGAGATAAGTTATTCCGAAC	PC-3p-100451_13	gp4a	6	1	1	0	0	5	4.58742	1.15153	1.12027	0.001	0.001	3.73919
910	AAAGCATGTATGGATTAGCCCGGA	PC-3p-100376_13	gp4a	4	0	2	1	3	3	3.05828	0.001	2.24054	1.17233	3.97723	2.24351
