# Supplementary material for: Identification of potassium phosphite responsive miRNAs and their targets in potato
Source: PLoS One. 2019 Sep 12;14(9):e0222346. doi: 10.1371/journal.pone.0222346 (PMC6742386; doi:10.1371/journal.pone.0222346)
Supplement: S3 Table — (XLS) [file pone.0222346.s003.xls]

## Sheet: Test Result
				Group 1		Group 2		Group 1	Group 1	Group 1	Group 2	Group 2	Group 2
				C		T		1C	3C	5C	2T	4T	6T
Index	Reporter Name	group	p-value	Mean	StDev	Mean	StDev	# Reads	# Reads	# Reads	# Reads	# Reads	# Reads
6	stu-miR166b	gp1a	0.0909126	63239.5	8142.97	24929.4	16556.2	71632.8	55372.4	62713.3	13848.8	16978.1	43961.3
4	stu-miR482c	gp1a	0.0929495	2625.56	615.293	1773.16	311.591	3246.75	2016.34	2613.59	2126.03	1535.87	1657.58
Following miRNAs shown significant difference but have the number of reads < the average (2622) of the data set.
35	stu-miR482a-3p	gp1a	0.0173525	1389.02	489.337	472.312	138.331	1931.69	1254.02	981.356	566.823	313.538	536.574
108	sly-MIR159-p5	gp1b	0.0273754	461.911	59.4925	315.708	16.8854	496.206	496.311	393.215	301.29	311.549	334.284
207	PC-3p-48036_37	gp4a	0.0290695	13.7651	3.73334	30.1867	8.74723	10.704	12.6669	17.9243	38.687	21.2119	30.6614
235	PC-3p-26055_79	gp4a	0.0323077	39.0255	9.40958	66.9035	10.1674	34.4057	32.8187	49.852	74.4432	70.9272	55.34
156	PC-5p-30841_65	gp4a	0.0331718	16.1072	3.07201	9.79175	1.88449	16.4383	19.0003	12.8831	8.7925	8.61733	11.9654
90	sly-miR167b-5p	gp1b	0.0334607	20.359	4.71186	37.7888	8.91373	23.7017	14.9699	22.4054	48.0657	33.1436	32.157
46	stu-miR171a-5p	gp1a	0.0360501	113.982	43.0571	49.03	12.1561	163.236	83.4862	95.2229	39.8593	44.4124	62.8184
39	stu-miR398b-3p	gp1a	0.0367115	7.99615	2.07405	15.8553	4.00112	9.17484	9.21227	5.60135	19.9297	11.9317	15.7046
60	stu-MIR7985-p5	gp1a	0.0411454	79.9144	6.68957	56.7443	8.68877	74.9279	87.5166	77.2986	57.4443	47.7267	65.0619
174	PC-5p-1305_1307	gp4a	0.0452612	1155.4	310.898	2107.95	469.543	846.061	1152.3	1467.83	2216.49	2513.72	1593.64
230	PC-3p-2979_661	gp4a	0.0476591	151.867	47.4077	285.43	69.8707	112.392	138.76	204.449	264.947	363.253	228.091
176	PC-5p-10686_200	gp4a	0.0490066	14.4888	2.09026	8.52015	2.12657	13.5074	16.8892	13.0698	6.25245	8.83828	10.4697
196	PC-3p-6013_346	gp4a	0.0502773	396.456	79.8249	745.429	208.749	311.18	408.795	469.393	927.316	791.468	517.504
36	stu-miR4376-5p_L-1R+2	gp1a	0.0568463	12.3037	4.62723	23.8437	4.77672	17.5851	10.3638	8.96216	19.9297	29.1663	22.4351
92	sly-miR166c-3p_R+1	gp1b	0.0613228	137.183	8.6009	62.1035	23.5738	144.504	139.336	127.711	59.789	39.7723	86.7492
93	sly-miR166a_R+1	gp2a	0.0627237	15.9331	2.95067	8.11203	2.96843	15.164	19.1922	13.4432	7.81556	5.30297	11.2176
216	PC-3p-40282_47	gp4a	0.0709298	48.5428	13.7724	88.1549	29.457	39.7577	41.4552	64.4155	74.4432	121.968	68.0533
173	PC-5p-14130_152	gp4a	0.0743183	148.22	28.9776	314.667	136.644	128.448	134.729	181.484	472.45	235.982	235.569
85	sly-miR171d_R+1_1ss8GA	gp1b	0.0750046	20.3336	2.85561	7.72721	4.79707	18.3497	23.6064	19.0446	4.68933	13.2574	5.23487
147	PC-5p-4138_490	gp4a	0.0893142	585.442	158.573	1222.76	453.813	405.222	703.587	647.516	1504.1	1464.95	699.229
247	PC-3p-14680_147	gp4a	0.0893575	34.7432	11.0698	20.0655	5.61182	47.4034	29.9399	26.8865	14.068	25.1891	20.9395
31	stu-miR530_L-2R+2	gp1a	0.0989343	50.8612	12.065	23.9219	10.3716	61.9302	38.0006	52.6527	29.3083	30.4921	11.9654
107	sly-MIR166b-p5	gp2a	0.0997528	16.8984	0.249406	10.1244	3.03249	16.8205	16.6972	17.1775	6.83861	12.8155	10.719
Following miRNAs do not show significant difference (p-value > 1.00E-01).
1	stu-miR8036-3p	gp1a	0.103593	4637.02	846.42	3174.8	764.888	5480.44	4642.98	3787.63	3257.91	2371.75	3894.74
167	PC-5p-16777_128	gp4a	0.105619	34.5133	12.0159	17.5895	8.40796	28.2891	48.3644	26.8865	15.2403	10.6059	26.9222
226	PC-3p-33922_58	gp4a	0.106934	11.0773	7.72524	49.9271	31.903	9.17484	19.5761	4.48108	72.6847	63.6356	13.4611
84	sly-miR1919a_R+1	gp1b	0.113976	28.6767	9.07662	45.1701	9.87356	38.2285	27.6368	20.1649	53.9273	34.4693	47.1138
15	PC-5p-3650_550	gp4a	0.117776	1366.05	445.78	2407.39	772.037	851.731	1605.24	1641.2	2375.15	3195.04	1651.97
74	stu-MIR1886a-p5_1ss4AG	gp1a	0.121769	19.0847	3.7808	11.8625	4.65685	19.8788	14.9699	22.4054	9.37867	17.2347	8.97406
153	PC-5p-33123_60	gp4a	0.124178	16.4945	9.04815	36.6235	17.8899	12.2331	10.3638	26.8865	33.9977	55.6812	20.1916
52	stu-miR160a-5p	gp1a	0.129294	92.2473	26.0735	58.291	6.38976	105.893	62.1828	108.666	57.4443	52.3668	65.0619
249	PC-3p-11122_193	gp4a	0.129476	44.7731	27.2032	98.1614	48.9568	26.9511	31.2833	76.085	81.6726	153.234	59.5778
100	sly-MIR9469-p3_2ss7TC17TC	gp3a	0.141025	17.4995	3.86556	8.95641	5.85078	16.056	21.8791	14.5635	5.86167	5.30297	15.7046
121	PC-5p-75813_19	gp4a	0.145189	14.0418	4.59099	7.20044	3.55263	18.3497	9.21227	14.5635	3.517	10.6059	7.47838
103	sly-MIR5300-p3_1ss14TC	gp1b	0.153946	13.5738	3.37571	22.7159	8.16614	16.8205	13.8184	10.0824	23.4467	30.4921	14.2089
242	PC-3p-18344_117	gp4a	0.158089	22.9628	6.12509	13.4487	7.13499	29.0537	23.0307	16.804	9.37867	9.2802	21.6873
77	sly-miR482e-5p	gp2a	0.161248	30.0672	7.95908	15.7548	10.5743	22.1725	29.9399	38.0892	8.20633	27.8406	11.2176
240	PC-3p-21206_100	gp4a	0.171054	19.8983	4.0381	12.9107	5.24136	24.4662	18.4245	16.804	8.20633	18.5604	11.9654
248	PC-3p-11753_182	gp4a	0.174337	12.0822	8.49701	56.8167	53.5195	7.6457	21.8791	6.72162	116.061	42.4238	11.9654
106	sly-MIR167b-p3	gp1b	0.175581	9.13103	4.01186	13.8393	1.79467	13.7623	6.9092	6.72162	12.8957	15.9089	12.7132
115	PC-5p-9496_224	gp4a	0.179396	46.5497	9.56918	23.4653	16.176	54.2845	49.516	35.8486	9.37867	19.8861	41.1311
12	sly-miR166a_L+2R-2	gp2a	0.180892	144462	32586.8	93801.3	43198.1	128434	181958	122993	66616.7	71174.5	143613
49	stu-miR167a-5p	gp1a	0.183842	24.2506	7.44374	36.2768	9.31526	26.9511	15.8336	29.9672	41.6178	25.5205	41.692
91	sly-miR166c-5p_1ss11CT	gp1b	0.20104	116.72	46.8753	64.4075	37.124	166.676	73.6982	109.786	31.653	104.734	56.8357
51	stu-miR162a-5p	gp1a	0.204559	70.1836	27.7654	41.9097	12.8686	95.189	40.3037	75.0581	54.5135	42.4238	28.7918
169	PC-5p-16315_131	gp4a	0.206685	101.881	66.7116	46.1942	40.4031	56.5782	178.488	70.577	21.102	92.802	24.6787
98	sly-MIR9472-p3_1ss8AC	gp3a	0.208787	50.07	31.8192	93.9612	47.9043	37.4639	26.4853	86.2608	58.6167	148.483	74.7838
125	PC-5p-60011_27	gp4a	0.210235	7.54248	5.59945	15.3065	4.10304	6.88113	2.30307	13.4432	14.068	19.8861	11.9654
24	stu-miR8006-5p_1ss14AG	gp1a	0.2111	293.674	65.5314	218.196	57.6971	266.07	368.491	246.459	227.433	156.438	270.717
16	PC-3p-819_1881	gp4a	0.213607	1296.38	1280.79	385.453	220.049	685.055	2768.29	435.785	309.496	213.445	633.419
3	stu-miR482d-3p	gp1a	0.215888	6964.53	1368.7	5356.45	1204.05	5569.13	8304.86	7019.61	3992.97	5802.77	6273.61
44	stu-miR1919-3p	gp1a	0.220201	154.267	7.82206	319.613	162.874	153.679	162.366	146.755	466.589	144.506	347.745
177	PC-5p-10518_204	gp4a	0.239545	45.2025	15.382	96.6097	67.6241	61.9302	31.6672	42.0101	173.505	46.401	69.9229
234	PC-3p-2679_728	gp4a	0.256483	270.018	98.4174	519.554	326.049	189.613	240.671	379.771	260.258	885.596	412.807
56	stu-MIR8019-p3_2ss15AC17AC	gp1a	0.258912	16.8192	1.97146	11.8845	4.57328	15.2914	16.1215	19.0446	14.068	6.62871	14.9568
185	PC-3p-7716_274	gp4a	0.259763	33.4351	18.0666	89.4545	79.9306	35.1702	50.5715	14.5635	55.5881	180.743	32.0324
146	PC-5p-4196_484	gp4a	0.261973	813.129	228.914	1304.79	589.774	572.663	838.317	1028.41	1228.61	1928.96	756.812
10	sly-miR482e-3p	gp2a	0.269525	5502.54	567.141	4793.63	781.144	5395.57	4996.51	6115.55	5676.44	4192	4512.46
236	PC-3p-24440_85	gp4a	0.285469	29.8073	5.1245	15.1266	11.8691	24.084	33.9702	31.3676	2.34467	17.2347	25.8004
250	PC-3p-10278_209	gp4a	0.285842	28.4487	3.66548	132.812	156.765	27.5245	25.3337	32.4878	313.013	27.8406	57.5835
170	PC-5p-15510_138	gp4a	0.292098	14.2432	7.01133	8.12956	4.1584	14.1446	21.3034	7.28175	3.517	9.2802	11.5915
61	stu-MIR7985-p3_2ss13CT17GA	gp1a	0.293355	177.726	17.9932	141.942	44.0653	182.732	157.76	192.686	100.821	136.551	188.455
208	PC-3p-4776_430	gp4a	0.30444	37.7	16.4675	131.154	139.451	38.1648	53.9302	21.0051	72.587	290.338	30.5367
158	PC-5p-28810_71	gp4a	0.307312	25.7745	9.06611	16.6105	10.5014	23.7017	35.6975	17.9243	7.034	27.8406	14.9568
94	sly-miR166a_L+1R-2	gp2a	0.31647	266.264	5.97043	212.852	75.3666	260.209	272.146	266.437	193.044	149.367	296.144
175	PC-5p-1156_1452	gp4a	0.320119	239.758	53.5697	284.236	33.5446	284.42	254.489	180.363	297.773	308.898	246.039
101	sly-MIR6023-p3_1ss13GT	gp3a	0.32059	19.2502	10.3291	9.69234	7.97203	30.5828	10.3638	16.804	10.551	1.32574	17.2003
28	stu-miR6026-3p	gp1a	0.341153	6.86653	7.95836	27.4021	31.7574	16.056	2.30307	2.24054	63.306	15.9089	2.99135
57	stu-MIR8012-p5	gp1a	0.345507	13.0985	6.42782	7.33666	6.54707	12.9977	19.5761	6.72162	1.17233	6.62871	14.2089
238	PC-3p-22248_95	gp4a	0.357849	26.9706	10.4352	19.1982	5.59878	16.056	36.8491	28.0067	17.585	14.5832	25.4265
38	stu-miR408a-3p	gp1a	0.358503	18.0414	31.2468	9.03643	13.9902	0.001	54.1221	0.001	1.17233	25.1891	0.747838
11	sly-miR396a-5p	gp2a	0.362989	404.148	221.78	2258.6	3156.13	652.178	224.933	335.334	5901.92	360.602	513.266
9	sly-miR5300	gp1b	0.368309	3413.77	126.183	13200.2	16195.1	3364.87	3557.09	3319.36	31891	4374.95	3334.61
223	PC-3p-3641_551	gp4a	0.370931	91.7181	38.0894	114.019	18.9964	135.329	74.8497	64.9756	133.646	112.688	95.7233
163	PC-5p-19704_108	gp4a	0.385143	34.6934	13.5939	24.3872	8.4105	43.5805	41.4552	19.0446	22.2743	17.2347	33.6527
13	sly-miR159	gp1b	0.386234	8424.22	3511.05	5755.52	1582.16	10877.5	4402.31	9992.81	4086.75	5945.95	7233.84
244	PC-3p-16718_128	gp4a	0.399004	14.4788	9.39648	28.2187	24.3998	25.2308	10.3638	7.84189	56.272	11.9317	16.4524
157	PC-5p-29380_69	gp4a	0.417544	12.4473	7.85947	8.01594	5.44542	21.408	9.21227	6.72162	5.86167	3.97723	14.2089
166	PC-5p-17216_124	gp4a	0.422319	25.4322	15.4765	15.0019	11.7018	41.2868	10.3638	24.6459	2.34467	17.2347	25.4265
88	sly-miR168a-5p_R+1	gp1b	0.423204	1272.96	131.079	1138.6	228.864	1277.98	1139.44	1401.46	916.179	1126.22	1373.4
209	PC-3p-47447_38	gp4a	0.42505	11.1086	11.0825	23.1968	16.5246	9.17484	23.0307	1.12027	29.3083	35.795	4.48703
104	sly-MIR1919a-p5	gp1b	0.428916	17.953	4.37564	24.9292	12.1055	12.9977	19.5761	21.2851	38.687	15.9089	20.1916
111	nta-miR168a_R+1	gp2a	0.432156	12.0243	3.52587	8.97372	5.04241	15.6737	8.6365	11.7628	3.517	9.94307	13.4611
22	stu-miR8008b	gp1a	0.437794	10.8292	4.71135	13.0034	1.69423	16.056	6.9092	9.52229	14.6542	11.2688	13.0872
7	stu-miR166a-3p	gp1a	0.448594	186018	26298.6	141711	98871.2	190041	210074	157940	236340	39083.8	149709
225	PC-3p-3429_583	gp4a	0.45162	161.266	84.8288	205.841	65.6085	116.597	259.095	108.106	218.054	264.486	134.985
172	PC-5p-14147_152	gp4a	0.452632	3.26309	3.09238	62.6898	101.11	0.76457	2.30307	6.72162	179.367	7.95445	0.747838
76	sly-miR6027-5p	gp1a	0.458535	29.9624	11.2007	55.4295	45.8902	25.9954	42.6068	21.2851	107.855	22.5376	35.8962
191	PC-3p-681_2215	gp4a	0.460503	431.005	139.958	333.135	304.755	302.77	409.946	580.3	671.747	80.8703	246.787
66	stu-MIR7981-p5_2ss6TA23CG	gp3a	0.471074	7.98885	2.05832	12.7968	7.44482	6.88113	10.3638	6.72162	12.8957	5.30297	20.1916
126	PC-5p-5939_350	gp4a	0.473331	74.259	33.3648	105.61	53.6533	38.6745	79.2639	104.839	55.2951	162.072	99.4625
220	PC-3p-37563_51	gp4a	0.484029	13.7569	2.30262	11.2058	6.83612	15.6737	14.3942	11.2027	4.68933	10.6059	18.322
237	PC-3p-22441_94	gp4a	0.48558	31.4553	23.4224	20.0748	16.2698	24.4662	57.5767	12.323	30.4807	1.32574	28.4179
26	stu-miR6149-5p	gp1a	0.488126	1041.45	370.282	1250.31	325.141	1457.27	747.345	919.741	1445.49	1430.48	874.971
95	sly-miR164a-5p	gp1b	0.48861	15.5991	3.96724	12.5715	11.1913	13.7623	20.1518	12.8831	2.34467	24.5262	10.8437
219	PC-3p-38854_49	gp4a	0.49715	10.9035	1.71916	9.5495	10.121	12.2331	11.5153	8.96216	21.102	5.30297	2.24351
154	PC-5p-3138_630	gp4a	0.504427	39.8825	24.0896	26.8581	18.859	37.9737	64.8697	16.804	31.2622	6.1868	43.1253
119	PC-5p-835_1857	gp4a	0.518232	350.32	102.67	287.027	238.444	232.429	398.431	420.101	541.618	68.9386	250.526
221	PC-3p-37332_51	gp4a	0.522271	13.4302	1.37547	11.9356	3.59852	12.9977	14.9699	12.323	12.8957	7.95445	14.9568
194	PC-3p-639_2331	gp4a	0.540407	652.998	178.904	559.681	58.9267	792.859	451.401	714.732	492.38	584.652	602.01
114	nta-MIR6159-p5_1ss6GT	gp3a	0.544568	25.9801	10.9368	47.4585	34.0019	16.8205	23.0307	38.0892	12.8957	80.8703	48.6095
79	sly-miR403-5p_R-1	gp1b	0.545561	12.2266	6.11987	16.236	8.92381	12.9977	5.75767	17.9243	11.7233	26.5148	10.4697
63	stu-MIR7984b-p5_1ss2TG	gp1a	0.54818	21.7503	7.21005	17.898	7.12155	27.9068	13.8184	23.5257	16.9988	11.2688	25.4265
228	PC-3p-30526_66	gp4a	0.548633	32.7526	21.803	52.7708	33.0816	42.0514	48.3644	7.84189	72.6847	14.5832	71.0446
245	PC-3p-1582_1132	gp4a	0.553594	827.373	457.65	1037.22	483.01	437.334	1331.17	713.612	766.706	1594.87	750.082
105	sly-MIR1916-p5_1ss11AG	gp3a	0.579007	10.1046	3.76481	11.5219	2.40837	12.2331	5.75767	12.323	14.068	9.2802	11.2176
37	stu-miR408b-3p	gp1a	0.607415	22.1734	26.7607	37.0277	41.7954	4.58742	52.9706	8.96216	18.7573	84.8475	7.47838
78	sly-miR482d-5p_R-4	gp1a	0.615574	35.9891	14.2274	29.8835	17.8671	43.5805	19.5761	44.8108	17.585	50.3782	21.6873
18	PC-3p-175_6599	gp4a	0.619642	8255.66	3892.24	9500.53	2886.75	4754.86	12446.9	7565.18	6389.22	12092.1	10020.3
160	PC-5p-26442_78	gp4a	0.636243	13.0349	6.29477	16.009	7.88059	6.11656	18.4245	14.5635	14.068	9.2802	24.6787
42	stu-miR384-5p	gp1a	0.641845	235.148	148.774	141.535	9.76141	344.057	65.6374	295.751	141.852	151.135	131.62
233	PC-3p-27770_74	gp4a	0.653312	15.311	8.68995	12.0623	6.3087	24.8485	13.2426	7.84189	19.3435	8.61733	8.22622
227	PC-3p-32111_62	gp4a	0.657776	10.8619	3.47616	9.58984	5.10709	12.2331	6.9092	13.4432	15.2403	5.30297	8.22622
232	PC-3p-28080_73	gp4a	0.67641	47.9801	50.6497	25.51	13.7247	12.2331	105.941	25.7662	15.2403	41.098	20.1916
231	PC-3p-28527_71	gp4a	0.691897	19.0566	6.1083	17.5046	10.3786	17.5851	13.8184	25.7662	14.068	9.2802	29.1657
50	stu-miR166a-5p	gp1a	0.692512	553.408	588.548	334.382	200.549	230.9	1232.72	196.607	105.51	418.272	479.364
5	stu-miR396-5p	gp1a	0.696386	1726.32	1242.4	3365.83	3537.1	3141.62	1221.78	815.556	7343.5	574.046	2179.95
58	stu-MIR8007b-p3_1ss5TC	gp1a	0.696717	13.363	7.69481	9.44283	2.9997	16.4383	4.60614	19.0446	12.8957	7.95445	7.47838
161	PC-5p-20654_103	gp4a	0.718333	17.0076	4.78083	19.7598	7.97409	16.8205	21.8791	12.323	11.7233	19.8861	27.67
159	PC-5p-2811_693	gp4a	0.730474	507.58	154.182	587.312	263.212	337.175	548.13	637.433	500.586	882.944	378.406
59	stu-MIR8006-p3_2ss11TC22TA	gp1a	0.730756	56.0383	19.3284	61.3135	18.9668	74.1633	35.6975	58.254	82.0633	57.0069	44.8703
109	nta-miR398_2ss15GA21GT	gp2a	0.739761	8.08149	4.40837	13.0293	11.5032	8.79256	12.0911	3.36081	2.93083	10.6059	25.5511
150	PC-5p-3568_561	gp4a	0.753687	326.879	335.691	207.107	120.172	115.45	713.951	151.236	107.855	340.716	172.751
34	stu-miR482b-3p	gp1a	0.758268	1837.33	596.462	1679.17	404.984	1349.47	2502.28	1660.24	1363.42	2135.77	1538.3
2	stu-miR482e-3p	gp1a	0.763622	7288.42	2124.05	6773.89	2122.95	5516.37	9642.94	6705.93	4567.41	6952.19	8802.06
27	stu-miR6027_R-1	gp1a	0.76813	248.782	65.9979	307.987	187.723	324.942	213.034	208.37	521.688	169.695	232.578
171	PC-5p-15413_139	gp4a	0.77812	22.1388	3.25086	21.6518	10.513	24.4662	18.4245	23.5257	14.068	17.2347	33.6527
43	stu-miR1919-5p	gp1a	0.779031	1976.34	242.038	1922.91	760.819	1763.1	1926.52	2239.42	1059.79	2212.66	2496.28
229	PC-3p-30525_66	gp4a	0.783219	15.2236	5.77972	19.7307	12.9828	11.4686	21.8791	12.323	17.585	7.95445	33.6527
215	PC-3p-41928_44	gp4a	0.795755	11.7856	5.2204	10.6947	4.71829	6.88113	17.273	11.2027	14.068	5.30297	12.7132
81	sly-miR396a-3p_1ss10AG	gp2a	0.804337	189.388	201.872	143.442	117.212	85.6319	422.037	60.4946	30.4807	264.486	135.359
8	stu-miR162a-3p	gp1a	0.805487	776.63	376.242	1346.33	1441.42	1179.35	434.128	716.413	2989.45	294.978	754.569
133	PC-5p-51551_34	gp4a	0.812096	29.3768	7.50209	32.619	13.47	29.436	36.8491	21.8453	47.4795	21.2119	29.1657
164	PC-5p-19567_109	gp4a	0.822819	18.6761	6.70967	17.0178	4.59043	20.6434	24.1822	11.2027	11.7233	19.8861	19.4438
246	PC-3p-15069_143	gp4a	0.824655	58.7747	64.8233	33.9614	6.48627	23.7017	133.578	19.0446	26.9637	39.7723	35.1484
80	sly-miR403-3p_1ss17GA	gp1b	0.830981	22.1886	13.3216	29.278	25.4447	28.2891	6.9092	31.3676	57.4443	7.95445	22.4351
243	PC-3p-17085_125	gp4a	0.839359	30.9788	20.2319	25.3438	4.5798	54.2845	20.7276	17.9243	30.4807	23.8634	21.6873
17	PC-3p-277_4703	gp4a	0.842919	1743.14	1527.95	1408.24	873.295	573.428	3471.87	1184.13	1800.7	2016.45	407.572
87	sly-miR168b-3p_L+1	gp1b	0.876237	212.402	34.888	368.211	368.283	250.779	203.821	182.604	779.016	67.6129	258.004
168	PC-5p-1668_1087	gp4a	0.879412	229.408	105.354	225.948	33.4672	347.115	143.942	197.167	263.775	200.187	213.882
30	stu-miR6022	gp1a	0.88855	24.8203	15.8367	18.7113	5.6147	30.5828	6.9092	36.9689	15.2403	25.1891	15.7046
89	sly-miR168a-3p	gp1b	0.907921	264.208	72.3233	298.821	168.808	254.602	340.854	197.167	488.277	164.392	243.795
136	PC-5p-49045_36	gp4a	0.92552	10.4537	4.99151	11.4568	6.37288	7.58199	16.2174	7.56182	18.0735	10.9374	5.35951
241	PC-3p-19155_111	gp4a	0.955152	29.6669	4.34882	43.9764	39.3632	32.112	32.2429	24.6459	86.7527	9.2802	35.8962
75	stu-MIR1886a-p3_1ss14TC	gp1a	0.956576	9.73116	3.4795	13.5287	12.5582	12.2331	5.75767	11.2027	27.5498	3.31436	9.7219
165	PC-5p-18345_117	gp4a	0.971698	28.1276	27.5952	21.6906	6.46172	9.93941	59.8798	14.5635	22.2743	27.8406	14.9568
239	PC-3p-21928_96	gp4a	0.996342	15.9798	10.0474	14.6327	4.77658	27.5245	9.21227	11.2027	10.551	19.8861	13.4611
14	PC-5p-49_29782	gp4a	0.999051	6171.35	1155.41	6425.65	2628.77	5623.41	7498.79	5391.86	4652.99	9445.91	5178.03
