# Supplementary material for: Identification of potassium phosphite responsive miRNAs and their targets in potato
Source: PLoS One. 2019 Sep 12;14(9):e0222346. doi: 10.1371/journal.pone.0222346 (PMC6742386; doi:10.1371/journal.pone.0222346)
Supplement: S4 Table — (XLS) [file pone.0222346.s004.xls]

## Sheet: Hoja1
Index	miR_name	miRNA_Acc.	Target_Acc.	Target gene function annotation	Expectation	UPE$	miRNA_start	miRNA_end	Target_start	Target_end	miRNA_aligned_fragment	Target_aligned_fragment	Inhibition
6	stu-miR166b	TCGGACCAGGCTTCATTCCTC	PGSC0003DMT400068035	DNA binding protein	0.5	-1	1	21	548	568	UCGGACCAGGCUUCAUUCCUC	CUGGAAUGAAGCCUGGUCCGG	Cleavage
		TCGGACCAGGCTTCATTCCTC	PGSC0003DMT400068038	DNA binding protein	0.5	-1	1	21	473	493	UCGGACCAGGCUUCAUUCCUC	CUGGAAUGAAGCCUGGUCCGG	Cleavage
		TCGGACCAGGCTTCATTCCTC	PGSC0003DMT400068039	DNA binding protein	0.5	-1	1	21	1428	1448	UCGGACCAGGCUUCAUUCCUC	CUGGAAUGAAGCCUGGUCCGG	Cleavage
		TCGGACCAGGCTTCATTCCTC	PGSC0003DMT400006735	DNA binding protein	0.5	-1	1	21	1383	1403	UCGGACCAGGCUUCAUUCCUC	CUGGAAUGAAGCCUGGUCCGG	Cleavage
		TCGGACCAGGCTTCATTCCTC	PGSC0003DMT400068037	DNA binding protein	0.5	-1	1	21	1429	1449	UCGGACCAGGCUUCAUUCCUC	CUGGAAUGAAGCCUGGUCCGG	Cleavage
		TCGGACCAGGCTTCATTCCTC	PGSC0003DMT400074932	Class III HD-Zip protein 8	1	-1	1	21	554	574	UCGGACCAGGCUUCAUUCCUC	CUGGGAUGAAGCCUGGUCCGG	Cleavage
		TCGGACCAGGCTTCATTCCTC	PGSC0003DMT400030829	PHAVOLUTA-like HD-ZIPIII protein	1	-1	1	21	726	746	UCGGACCAGGCUUCAUUCCUC	UUGGGAUGAAGCCUGGUCCGG	Cleavage
		TCGGACCAGGCTTCATTCCTC	PGSC0003DMT400054423	PHAVOLUTA-like HD-ZIPIII protein	1	-1	1	21	222	242	UCGGACCAGGCUUCAUUCCUC	UUGGGAUGAAGCCUGGUCCGG	Cleavage
		TCGGACCAGGCTTCATTCCTC	PGSC0003DMT400074934	BZIP domain class transcription factor	1	-1	1	21	968	988	UCGGACCAGGCUUCAUUCCUC	CUGGGAUGAAGCCUGGUCCGG	Cleavage
		TCGGACCAGGCTTCATTCCTC	PGSC0003DMT400054422	PHAVOLUTA-like HD-ZIPIII protein	1	-1	1	21	830	850	UCGGACCAGGCUUCAUUCCUC	UUGGGAUGAAGCCUGGUCCGG	Cleavage
		TCGGACCAGGCTTCATTCCTC	PGSC0003DMT400054421	PHAVOLUTA-like HD-ZIPIII protein	1	-1	1	21	833	853	UCGGACCAGGCUUCAUUCCUC	UUGGGAUGAAGCCUGGUCCGG	Cleavage
		TCGGACCAGGCTTCATTCCTC	PGSC0003DMT400020801	REV HD-ZipIII	1	-1	1	21	1642	1662	UCGGACCAGGCUUCAUUCCUC	CUGGGAUGAAGCCUGGUCCGG	Cleavage
		TCGGACCAGGCTTCATTCCTC	PGSC0003DMT400054420	PHAVOLUTA-like HD-ZIPIII protein	1	-1	1	21	833	853	UCGGACCAGGCUUCAUUCCUC	UUGGGAUGAAGCCUGGUCCGG	Cleavage
		TCGGACCAGGCTTCATTCCTC	PGSC0003DMT400033060	Glycoprotein family protein	3	-1	1	21	362	382	UCGGACCAGGCUUCAUUCCUC
4	stu-miR482c	TTTCCTATTCCACCCATGCCAA	PGSC0003DMT400022440	NBS-coding resistance gene protein	1	-1	1	22	567	588	UUUCCUAUUCCACCCAUGCCAA	UUGGCAUUGGUGGAAUAGGAAA	Cleavage
		TTTCCTATTCCACCCATGCCAA	PGSC0003DMT400022441	NBS-coding resistance gene protein	1	-1	1	22	567	588	UUUCCUAUUCCACCCAUGCCAA	UUGGCAUUGGUGGAAUAGGAAA	Cleavage
		TTTCCTATTCCACCCATGCCAA	PGSC0003DMT400022441	NBS-coding resistance gene protein	1	-1	1	22	1684	1705	UUUCCUAUUCCACCCAUGCCAA	AUGGCAUUGGUGGAAUAGGAAA	Cleavage
		TTTCCTATTCCACCCATGCCAA	PGSC0003DMT400022439	NBS-coding resistance gene protein	1	-1	1	22	567	588	UUUCCUAUUCCACCCAUGCCAA	UUGGCAUUGGUGGAAUAGGAAA	Cleavage
		TTTCCTATTCCACCCATGCCAA	PGSC0003DMT400022439	NBS-coding resistance gene protein	1	-1	1	22	2462	2483	UUUCCUAUUCCACCCAUGCCAA	AUGGCAUUGGUGGAAUAGGAAA	Cleavage
		TTTCCTATTCCACCCATGCCAA	PGSC0003DMT400067963	NBS-coding resistance gene protein	1.5	-1	1	22	1259	1280	UUUCCUAUUCCACCCAUGCCAA	AUGGCGUAGGUGGAAUAGGAAA	Cleavage
		TTTCCTATTCCACCCATGCCAA	PGSC0003DMT400057543	Nucleoside transporter	1.5	-1	1	22	275	296	UUUCCUAUUCCACCCAUGCCAA	CCGGUACGGGUGGAAUAGGAAA	Cleavage
		TTTCCTATTCCACCCATGCCAA	PGSC0003DMT400032932	Leucine-rich repeat-containing protein	2.5	-1	1	22	167	188	UUUCCUAUUCCACCCAUGCCAA	GUGGUAUGGGUGGUAUAGGGAA	Cleavage
		TTTCCTATTCCACCCATGCCAA	PGSC0003DMT400053954	Tir-nbs-lrr resistance protein	2.5	-1	1	22	659	680	UUUCCUAUUCCACCCAUGCCAA	AUGGCAUUGGUGGAAUUGGAAA	Cleavage
		TTTCCTATTCCACCCATGCCAA	PGSC0003DMT400007273	TMV resistance protein N	2.5	-1	1	22	299	320	UUUCCUAUUCCACCCAUGCCAA	GUGGCAUUGGUGGAAUAGGCAA	Cleavage
		TTTCCTATTCCACCCATGCCAA	PGSC0003DMT400007272	TMV resistance protein N	2.5	-1	1	22	299	320	UUUCCUAUUCCACCCAUGCCAA	GUGGCAUUGGUGGAAUAGGCAA	Cleavage
		TTTCCTATTCCACCCATGCCAA	PGSC0003DMT400007274	TMV resistance protein N	2.5	-1	1	22	737	758	UUUCCUAUUCCACCCAUGCCAA	GUGGCAUUGGUGGAAUAGGCAA	Cleavage
		TTTCCTATTCCACCCATGCCAA	PGSC0003DMT400012486	Resistance protein PSH-RGH7	2.5	-1	1	22	697	718	UUUCCUAUUCCACCCAUGCCAA	UAGGAAUGGGGGGAAUAGGAAA	Cleavage
		TTTCCTATTCCACCCATGCCAA	PGSC0003DMT400029743	TGA10 transcription factor	2.5	-1	1	22	189	210	UUUCCUAUUCCACCCAUGCCAA	UAAGCGAGAGUGGAAUAGGAAA	Cleavage
		TTTCCTATTCCACCCATGCCAA	PGSC0003DMT400038671	3-beta hydroxysteroid dehydrogenase/isomerase family protein	3	-1	1	22	838	859	UUUCCUAUUCCACCCAUGCCAA	UUGGAAUGGGAGGAAUAGGAGA	Cleavage
		TTTCCTATTCCACCCATGCCAA	PGSC0003DMT400083451	HJTR2GH1 protein	3	-1	1	22	545	566	UUUCCUAUUCCACCCAUGCCAA	AUGGUAUGGGUGGGUUGGGAAA	Cleavage
		TTTCCTATTCCACCCATGCCAA	PGSC0003DMT400027531	HJTR2GH1 protein	3	-1	1	22	624	645	UUUCCUAUUCCACCCAUGCCAA	AUGGUAUGGGUGGGUUGGGAAA	Cleavage
		TTTCCTATTCCACCCATGCCAA	PGSC0003DMT400032760	Chaperone protein DNAj	3	-1	1	22	766	787	UUUCCUAUUCCACCCAUGCCAA	GUGGCAUGGGUGGUAUGGGAGG	Cleavage
		TTTCCTATTCCACCCATGCCAA	PGSC0003DMT400027538	Retrotransposon protein	3	-1	1	22	2671	2692	UUUCCUAUUCCACCCAUGCCAA	AUGGUAUGGGUGGGUUGGGAAA	Cleavage
		TTTCCTATTCCACCCATGCCAA	PGSC0003DMT400053047	Tir-nbs-lrr resistance protein	3	-1	1	22	581	602	UUUCCUAUUCCACCCAUGCCAA	GUGGCGUUGGUGGAAUUGGAAA	Cleavage
		TTTCCTATTCCACCCATGCCAA	PGSC0003DMT400029644	Co-chaperone protein SBA1	3	-1	1	22	512	533	UUUCCUAUUCCACCCAUGCCAA	GUGAUAUGGGUGGAAUGGGAGG	Cleavage
		TTTCCTATTCCACCCATGCCAA	PGSC0003DMT400067962	Tir-nbs-lrr resistance protein	3	-1	1	22	659	680	UUUCCUAUUCCACCCAUGCCAA	GUGGCGUUGGUGGAAUUGGAAA	Cleavage
		TTTCCTATTCCACCCATGCCAA	PGSC0003DMT400053050	NBS-coding resistance gene protein	3	-1	1	22	180	201	UUUCCUAUUCCACCCAUGCCAA	GUGGCGUUGGUGGAAUUGGAAA	Cleavage
		TTTCCTATTCCACCCATGCCAA	PGSC0003DMT400053049	NBS-coding resistance gene protein	3	-1	1	22	215	236	UUUCCUAUUCCACCCAUGCCAA	GUGGCGUUGGUGGAAUUGGAAA	Cleavage
		TTTCCTATTCCACCCATGCCAA	PGSC0003DMT400067983	Tir-nbs-lrr resistance protein	3	-1	1	22	718	739	UUUCCUAUUCCACCCAUGCCAA	GUGGCGUUGGUGGAAUUGGAAA	Cleavage
		TTTCCTATTCCACCCATGCCAA	PGSC0003DMT400053419	TMV resistance protein N	3	-1	1	22	788	809	UUUCCUAUUCCACCCAUGCCAA	GUGGUAUUGGUGGAAUUGGAAA	Cleavage
		TTTCCTATTCCACCCATGCCAA	PGSC0003DMT400067981	Tir-nbs-lrr resistance protein	3	-1	1	22	718	739	UUUCCUAUUCCACCCAUGCCAA	GUGGCGUUGGUGGAAUUGGAAA	Cleavage
		TTTCCTATTCCACCCATGCCAA	PGSC0003DMT400067982	Tir-nbs-lrr resistance protein	3	-1	1	22	718	739	UUUCCUAUUCCACCCAUGCCAA	GUGGCGUUGGUGGAAUUGGAAA	Cleavage
		TTTCCTATTCCACCCATGCCAA	PGSC0003DMT400053418	TMV resistance protein N	3	-1	1	22	994	1015	UUUCCUAUUCCACCCAUGCCAA	GUGGUAUUGGUGGAAUUGGAAA	Cleavage
		TTTCCTATTCCACCCATGCCAA	PGSC0003DMT400053420	TMV resistance protein N	3	-1	1	22	994	1015	UUUCCUAUUCCACCCAUGCCAA	GUGGUAUUGGUGGAAUUGGAAA	Cleavage
		TTTCCTATTCCACCCATGCCAA	PGSC0003DMT400020005	Leucine-rich repeat-containing protein	3	-1	1	22	2381	2402	UUUCCUAUUCCACCCAUGCCAA	GUGGCGUUGGUGGAAUUGGAAA	Cleavage
		TTTCCTATTCCACCCATGCCAA	PGSC0003DMT400039125	Leucine-rich repeat-containing protein	3	-1	1	22	437	458	UUUCCUAUUCCACCCAUGCCAA	GCGGGAUGGGUGGCAUAGGGAA	Cleavage
		TTTCCTATTCCACCCATGCCAA	PGSC0003DMT400039126	Leucine-rich repeat-containing protein	3	-1	1	22	647	668	UUUCCUAUUCCACCCAUGCCAA	GCGGGAUGGGUGGCAUAGGGAA	Cleavage
		TTTCCTATTCCACCCATGCCAA	PGSC0003DMT400039127	Leucine-rich repeat-containing protein	3	-1	1	22	647	668	UUUCCUAUUCCACCCAUGCCAA	GCGGGAUGGGUGGCAUAGGGAA	Cleavage
35	stu-miR482a-3p	TTTCCAATTCCACCCATTCCTA	PGSC0003DMT400095266	Nematode resistance	2	-1	1	22	395	416	UUUCCAAUUCCACCCAUUCCUA	CAGGGAUGGGUGGUAUUGGAAA	Cleavage
		TTTCCAATTCCACCCATTCCTA	PGSC0003DMT400015397	Nematode resistance	2	-1	1	22	679	700	UUUCCAAUUCCACCCAUUCCUA	UGGGAAUGAGUGGAGUUGGGAA	Cleavage
		TTTCCAATTCCACCCATTCCTA	PGSC0003DMT400015396	Nematode resistance	2	-1	1	22	679	700	UUUCCAAUUCCACCCAUUCCUA	UGGGAAUGAGUGGAGUUGGGAA	Cleavage
		TTTCCAATTCCACCCATTCCTA	PGSC0003DMT400043301	N protein	2	-1	1	22	780	801	UUUCCAAUUCCACCCAUUCCUA	GGGGAAUGGGUGGAGUUGGUAA	Cleavage
		TTTCCAATTCCACCCATTCCTA	PGSC0003DMT400043300	N protein	2	-1	1	22	780	801	UUUCCAAUUCCACCCAUUCCUA	GGGGAAUGGGUGGAGUUGGUAA	Cleavage
		TTTCCAATTCCACCCATTCCTA	PGSC0003DMT400053415	Leucine-rich repeat-containing protein	2	-1	1	22	286	307	UUUCCAAUUCCACCCAUUCCUA	GUGGGAUUGGUGGAAUUGGGAA	Cleavage
		TTTCCAATTCCACCCATTCCTA	PGSC0003DMT400053414	Leucine-rich repeat-containing protein	2	-1	1	22	286	307	UUUCCAAUUCCACCCAUUCCUA	GUGGGAUUGGUGGAAUUGGGAA	Cleavage
		TTTCCAATTCCACCCATTCCTA	PGSC0003DMT400053416	Leucine-rich repeat-containing protein	2	-1	1	22	806	827	UUUCCAAUUCCACCCAUUCCUA	GUGGGAUUGGUGGAAUUGGGAA	Cleavage
		TTTCCAATTCCACCCATTCCTA	PGSC0003DMT400046894	TMV resistance protein N	2	-1	1	22	860	881	UUUCCAAUUCCACCCAUUCCUA	GUGGGAUGAGUGGAAUUGGGAA	Cleavage
		TTTCCAATTCCACCCATTCCTA	PGSC0003DMT400066926	Nucleotidyltransferase family protein	2	-1	1	22	340	361	UUUCCAAUUCCACCCAUUCCUA	UCAGAAUGGGUGGAAUUGGGGU	Cleavage
		TTTCCAATTCCACCCATTCCTA	PGSC0003DMT400055460	Hypothetical gene of unknown function	2	-1	1	22	534	555	UUUCCAAUUCCACCCAUUCCUA	CAAGAGUGGGUGGGAUUGGGGA	Cleavage
		TTTCCAATTCCACCCATTCCTA	PGSC0003DMT400053954	Tir-nbs-lrr resistance protein	2	-1	1	22	659	680	UUUCCAAUUCCACCCAUUCCUA	AUGGCAUUGGUGGAAUUGGAAA	Cleavage
		TTTCCAATTCCACCCATTCCTA	PGSC0003DMT400053419	TMV resistance protein N	2	-1	1	22	788	809	UUUCCAAUUCCACCCAUUCCUA	GUGGUAUUGGUGGAAUUGGAAA	Cleavage
		TTTCCAATTCCACCCATTCCTA	PGSC0003DMT400053418	TMV resistance protein N	2	-1	1	22	994	1015	UUUCCAAUUCCACCCAUUCCUA	GUGGUAUUGGUGGAAUUGGAAA	Cleavage
		TTTCCAATTCCACCCATTCCTA	PGSC0003DMT400053420	TMV resistance protein N	2	-1	1	22	994	1015	UUUCCAAUUCCACCCAUUCCUA	GUGGUAUUGGUGGAAUUGGAAA	Cleavage
		TTTCCAATTCCACCCATTCCTA	PGSC0003DMT400058377	Pollen-specific lysine-rich protein SBgLR	2	-1	1	22	420	441	UUUCCAAUUCCACCCAUUCCUA	AAAGAAAUGGUGGAAUUGGAAA	Cleavage
		TTTCCAATTCCACCCATTCCTA	PGSC0003DMT400043784	Pto-like serine/threonine kinase	2.5	-1	1	22	134	155	UUUCCAAUUCCACCCAUUCCUA	UUGGAGUGGGUGGAUUUGGGAA	Cleavage
		TTTCCAATTCCACCCATTCCTA	PGSC0003DMT400079774	Pectate lyase 1	2.5	-1	1	22	894	915	UUUCCAAUUCCACCCAUUCCUA	GUGGAGUGGGUGGAACUGGAGA	Cleavage
		TTTCCAATTCCACCCATTCCTA	PGSC0003DMT400079776	Pectate lyase 1	2.5	-1	1	22	1176	1197	UUUCCAAUUCCACCCAUUCCUA	GUGGAGUGGGUGGAACUGGAGA	Cleavage
		TTTCCAATTCCACCCATTCCTA	PGSC0003DMT400013964	GTPase activator protein of Rab-like small GTPases	2.5	-1	1	22	185	206	UUUCCAAUUCCACCCAUUCCUA	AAGUGACGGGUGGAAUUGGAAA	Cleavage
		TTTCCAATTCCACCCATTCCTA	PGSC0003DMT400013965	GTPase activator protein of Rab-like small GTPases	2.5	-1	1	22	952	973	UUUCCAAUUCCACCCAUUCCUA	AAGUGACGGGUGGAAUUGGAAA	Cleavage
		TTTCCAATTCCACCCATTCCTA	PGSC0003DMT400059223	F-box/LRR-repeat protein	2.5	-1	1	22	302	323	UUUCCAAUUCCACCCAUUCCUA	UUCGGAUGGGUGGAAAUGGAGA	Cleavage
		TTTCCAATTCCACCCATTCCTA	PGSC0003DMT400053047	Tir-nbs-lrr resistance protein	2.5	-1	1	22	581	602	UUUCCAAUUCCACCCAUUCCUA	GUGGCGUUGGUGGAAUUGGAAA	Cleavage
		TTTCCAATTCCACCCATTCCTA	PGSC0003DMT400067962	Tir-nbs-lrr resistance protein	2.5	-1	1	22	659	680	UUUCCAAUUCCACCCAUUCCUA	GUGGCGUUGGUGGAAUUGGAAA	Cleavage
		TTTCCAATTCCACCCATTCCTA	PGSC0003DMT400053050	NBS-coding resistance gene protein	2.5	-1	1	22	180	201	UUUCCAAUUCCACCCAUUCCUA	GUGGCGUUGGUGGAAUUGGAAA	Cleavage
		TTTCCAATTCCACCCATTCCTA	PGSC0003DMT400053049	NBS-coding resistance gene protein	2.5	-1	1	22	215	236	UUUCCAAUUCCACCCAUUCCUA	GUGGCGUUGGUGGAAUUGGAAA	Cleavage
		TTTCCAATTCCACCCATTCCTA	PGSC0003DMT400067983	Tir-nbs-lrr resistance protein	2.5	-1	1	22	718	739	UUUCCAAUUCCACCCAUUCCUA	GUGGCGUUGGUGGAAUUGGAAA	Cleavage
		TTTCCAATTCCACCCATTCCTA	PGSC0003DMT400067981	Tir-nbs-lrr resistance protein	2.5	-1	1	22	718	739	UUUCCAAUUCCACCCAUUCCUA	GUGGCGUUGGUGGAAUUGGAAA	Cleavage
		TTTCCAATTCCACCCATTCCTA	PGSC0003DMT400067982	Tir-nbs-lrr resistance protein	2.5	-1	1	22	718	739	UUUCCAAUUCCACCCAUUCCUA	GUGGCGUUGGUGGAAUUGGAAA	Cleavage
		TTTCCAATTCCACCCATTCCTA	PGSC0003DMT400020005	Tir-nbs-lrr resistance protein	2.5	-1	1	22	2381	2402	UUUCCAAUUCCACCCAUUCCUA	GUGGCGUUGGUGGAAUUGGAAA	Cleavage
		TTTCCAATTCCACCCATTCCTA	PGSC0003DMT400012486	Resistance protein PSH-RGH7	3	-1	1	22	697	718	UUUCCAAUUCCACCCAUUCCUA	UAGGAAUGGGGGGAAUAGGAAA	Cleavage
		TTTCCAATTCCACCCATTCCTA	PGSC0003DMT400017539	Disease resistance protein BS2	3	-1	1	22	70	91	UUUCCAAUUCCACCCAUUCCUA	CAGGUAUGGGUGGGAUUGGCAA	Cleavage
		TTTCCAATTCCACCCATTCCTA	PGSC0003DMT400042194	Resistance protein PSH-RGH7	3	-1	1	22	548	569	UUUCCAAUUCCACCCAUUCCUA	CAGGCAUGGGUGGGAUUGGCAA	Cleavage
		TTTCCAATTCCACCCATTCCTA	PGSC0003DMT400017538	Disease resistance protein BS2	3	-1	1	22	646	667	UUUCCAAUUCCACCCAUUCCUA	CAGGUAUGGGUGGGAUUGGCAA	Cleavage
		TTTCCAATTCCACCCATTCCTA	PGSC0003DMT400027295	Nematode resistance	3	-1	1	22	680	701	UUUCCAAUUCCACCCAUUCCUA	GGGGAAUGAGCGGAAUUGGGAA	Cleavage
		TTTCCAATTCCACCCATTCCTA	PGSC0003DMT400078806	Transcription factor	3	-1	1	22	1193	1214	UUUCCAAUUCCACCCAUUCCUA	AAGAAGUCGGUGGAAUUGGAAG	Cleavage
		TTTCCAATTCCACCCATTCCTA	PGSC0003DMT400002320	N	3	-1	1	22	1304	1325	UUUCCAAUUCCACCCAUUCCUA	GGGGAAUAGGUGGAGUUGGUAA	Cleavage
		TTTCCAATTCCACCCATTCCTA	PGSC0003DMT400017407	Leucine-rich repeat containing protein	3	-1	1	22	221	242	UUUCCAAUUCCACCCAUUCCUA	UUGGAAUUGGAGGAAUUGGGAA	Cleavage
		TTTCCAATTCCACCCATTCCTA	PGSC0003DMT400018850	ATP binding protein	3	-1	1	22	1827	1848	UUUCCAAUUCCACCCAUUCCUA	UUGGAGUUGGUGGAUUUGGAAA	Cleavage
		TTTCCAATTCCACCCATTCCTA	PGSC0003DMT400018829	ATP binding protein	3	-1	1	22	1841	1862	UUUCCAAUUCCACCCAUUCCUA	UUGGAGUUGGUGGAUUUGGAAA	Cleavage
		TTTCCAATTCCACCCATTCCTA	PGSC0003DMT400018829	ATP binding protein	3	-1	1	22	2180	2201	UUUCCAAUUCCACCCAUUCCUA	UUGGAGUUGGUGGAUUUGGAAA	Cleavage
		TTTCCAATTCCACCCATTCCTA	PGSC0003DMT400017408	Leucine-rich repeat containing protein	3	-1	1	22	808	829	UUUCCAAUUCCACCCAUUCCUA	UUGGAAUUGGAGGAAUUGGGAA	Cleavage
		TTTCCAATTCCACCCATTCCTA	PGSC0003DMT400007331	JHL06P13.14 protein	3	-1	1	22	773	794	UUUCCAAUUCCACCCAUUCCUA	GUGGUAUGGGUGGAGUUGGUAA	Cleavage
		TTTCCAATTCCACCCATTCCTA	PGSC0003DMT400007328	JHL06P13.14 protein	3	-1	1	22	773	794	UUUCCAAUUCCACCCAUUCCUA	GUGGUAUGGGUGGAGUUGGUAA	Cleavage
		TTTCCAATTCCACCCATTCCTA	PGSC0003DMT400020005	Tir-nbs-lrr resistance protein	3	-1	1	22	677	698	UUUCCAAUUCCACCCAUUCCUA	GUGGCGUUGGUGGGAUUGGAAA	Cleavage
		TTTCCAATTCCACCCATTCCTA	PGSC0003DMT400007326	JHL06P13.14 protein	3	-1	1	22	773	794	UUUCCAAUUCCACCCAUUCCUA	GUGGUAUGGGUGGAGUUGGUAA	Cleavage
		TTTCCAATTCCACCCATTCCTA	PGSC0003DMT400032164	Serine/threonine-protein kinase RIO1	3	-1	1	22	188	209	UUUCCAAUUCCACCCAUUCCUA	GAAGAAUUGGAGGAAUUGGAAG	Cleavage
		TTTCCAATTCCACCCATTCCTA	PGSC0003DMT400077700	Hypothetical gene of unknown function	3	-1	1	22	399	420	UUUCCAAUUCCACCCAUUCCUA	GGUGAGUUGGUGGAAUUGAAAA	Cleavage
		TTTCCAATTCCACCCATTCCTA	PGSC0003DMT400077699	Hypothetical gene of unknown function	3	-1	1	22	648	669	UUUCCAAUUCCACCCAUUCCUA	GGUGAGUUGGUGGAAUUGAAAA	Cleavage
		TTTCCAATTCCACCCATTCCTA	PGSC0003DMT400077696	Hypothetical gene of unknown function	3	-1	1	22	687	708	UUUCCAAUUCCACCCAUUCCUA	GGUGAGUUGGUGGAAUUGAAAA	Cleavage
36	stu-miR4376-5p L-1R+2	ACGCAGGAGAGATGATGCTGGA	PGSC0003DMT400053560	Hypothetical gene of unknown function	0	-1	1	22	932	953	ACGCAGGAGAGAUGAUGCUGGA	UCCAGCAUCAUCUCUCCUGCGU	Cleavage
		ACGCAGGAGAGATGATGCTGGA	PGSC0003DMT400045517	Transporter	2.5	-1	1	22	2293	2314	ACGCAGGAGAGAUGAUGCUGGA	UGAAGUAUCAUUUCUUUUGUGU	Cleavage
		ACGCAGGAGAGATGATGCTGGA	PGSC0003DMT400045515	Transporter	2.5	-1	1	22	2385	2406	ACGCAGGAGAGAUGAUGCUGGA	UGAAGUAUCAUUUCUUUUGUGU	Cleavage
31	stu-miR530 L-2R+2	TGCATTTGCACCTGCACCTTA	PGSC0003DMT400002881	Zinc knuckle (CCHC-type) family protein	0.5	-1	1	21	286	306	UGCAUUUGCACCUGCACCUUA	GUAGGUGCAGGUGUAAAUGCA	Cleavage
		TGCATTTGCACCTGCACCTTA	PGSC0003DMT400002884	Zinc knuckle (CCHC-type) family protein	0.5	-1	1	21	340	360	UGCAUUUGCACCUGCACCUUA	GUAGGUGCAGGUGUAAAUGCA	Cleavage
		TGCATTTGCACCTGCACCTTA	PGSC0003DMT400002885	Zinc knuckle (CCHC-type) family protein	0.5	-1	1	21	293	313	UGCAUUUGCACCUGCACCUUA	GUAGGUGCAGGUGUAAAUGCA	Cleavage
		TGCATTTGCACCTGCACCTTA	PGSC0003DMT400002883	Zinc knuckle (CCHC-type) family protein	0.5	-1	1	21	352	372	UGCAUUUGCACCUGCACCUUA	GUAGGUGCAGGUGUAAAUGCA	Cleavage
		TGCATTTGCACCTGCACCTTA	PGSC0003DMT400002882	Zinc knuckle (CCHC-type) family protein	0.5	-1	1	21	286	306	UGCAUUUGCACCUGCACCUUA	GUAGGUGCAGGUGUAAAUGCA	Cleavage
		TGCATTTGCACCTGCACCTTA	PGSC0003DMT400065501	AP2 transcription factor SlAP2b	1	-1	1	21	713	733	UGCAUUUGCACCUGCACCUUA	GCAGGUGCAGGUGCAGGUGCA	Cleavage
		TGCATTTGCACCTGCACCTTA	PGSC0003DMT400065500	AP2 transcription factor SlAP2b	1	-1	1	21	713	733	UGCAUUUGCACCUGCACCUUA	GCAGGUGCAGGUGCAGGUGCA	Cleavage
		TGCATTTGCACCTGCACCTTA	PGSC0003DMT400065503	AP2 transcription factor SlAP2b	1	-1	1	21	701	721	UGCAUUUGCACCUGCACCUUA	GCAGGUGCAGGUGCAGGUGCA	Cleavage
		TGCATTTGCACCTGCACCTTA	PGSC0003DMT400066926	Nucleotidyltransferase family protein	2	-1	1	21	496	516	UGCAUUUGCACCUGCACCUUA	GUAGGUGUAGGGGCAAAUGCA	Translation
		TGCATTTGCACCTGCACCTTA	PGSC0003DMT400057127	Pirin	2.5	-1	1	21	6	26	UGCAUUUGCACCUGCACCUUA	UUUGGUGGAGGUGCAAGUGCA	Cleavage
		TGCATTTGCACCTGCACCTTA	PGSC0003DMT400008498	ACI112	2.5	-1	1	21	1810	1830	UGCAUUUGCACCUGCACCUUA	GCAGGUAUAGGUGCAGAUGUA	Cleavage
		TGCATTTGCACCTGCACCTTA	PGSC0003DMT400025984	F-box family protein	2.5	-1	1	21	252	272	UGCAUUUGCACCUGCACCUUA	GCAGCUGCAAGUGCAAAUGCA	Cleavage
		TGCATTTGCACCTGCACCTTA	PGSC0003DMT400089289	Transposase	3	-1	1	21	1408	1428	UGCAUUUGCACCUGCACCUUA	AAAAGUGCAAGUGUAAAUGCA	Cleavage
		TGCATTTGCACCTGCACCTTA	PGSC0003DMT400089289	Transposase	3	-1	1	21	1438	1458	UGCAUUUGCACCUGCACCUUA	GCAAGUGCAUGUGCAAGUGCA	Cleavage
		TGCATTTGCACCTGCACCTTA	PGSC0003DMT400089289	Transposase	3	-1	1	21	1462	1482	UGCAUUUGCACCUGCACCUUA	GCAAGUGCAAGUGCAAGUGCA	Cleavage
		TGCATTTGCACCTGCACCTTA	PGSC0003DMT400087008	Curlin associated repeat protein	3	-1	1	21	235	255	UGCAUUUGCACCUGCACCUUA	CAAGGUGGAGGUGCUAAUGCG	Cleavage
		TGCATTTGCACCTGCACCTTA	PGSC0003DMT400096617	Transposase	3	-1	1	21	475	495	UGCAUUUGCACCUGCACCUUA	GCAAGUGCAAGUGCAAGUGCA	Cleavage
		TGCATTTGCACCTGCACCTTA	PGSC0003DMT400073696	CUE domain containing protein	3	-1	1	21	636	656	UGCAUUUGCACCUGCACCUUA	UCACGUGCAGGUGCAGAGGCA	Cleavage
		TGCATTTGCACCTGCACCTTA	PGSC0003DMT400021901	AMP deaminase	3	-1	1	21	566	586	UGCAUUUGCACCUGCACCUUA	CCAGUUGCAAGUGCAAGUGCA	Cleavage
		TGCATTTGCACCTGCACCTTA	PGSC0003DMT400050479	Polypyrimidine tract-binding protein	3	-1	1	21	771	791	UGCAUUUGCACCUGCACCUUA	GCAGAUGCAGAUGCAGAUGCA	Translation
		TGCATTTGCACCTGCACCTTA	PGSC0003DMT400090355	Transposase	3	-1	1	21	238	258	UGCAUUUGCACCUGCACCUUA	ACAAGUGCAUGUGCAAGUGCA	Cleavage
		TGCATTTGCACCTGCACCTTA	PGSC0003DMT400090355	Transposase	3	-1	1	21	331	351	UGCAUUUGCACCUGCACCUUA	GCAAGUGCAAGUGCAAGUGCA	Cleavage
		TGCATTTGCACCTGCACCTTA	PGSC0003DMT400090355	Transposase	3	-1	1	21	355	375	UGCAUUUGCACCUGCACCUUA	GCAAGUGCAAGUGCAAGUGCA	Cleavage
		TGCATTTGCACCTGCACCTTA	PGSC0003DMT400090355	Transposase	3	-1	1	21	430	450	UGCAUUUGCACCUGCACCUUA	GCAAGUGCAAGUGCAAGUGCA	Cleavage
		TGCATTTGCACCTGCACCTTA	PGSC0003DMT400050478	Polypyrimidine tract-binding protein	3	-1	1	21	252	272	UGCAUUUGCACCUGCACCUUA	GCAGAUGCAGAUGCAGAUGCA	Translation
		TGCATTTGCACCTGCACCTTA	PGSC0003DMT400005374	transposon MuDR mudrA	3	-1	1	21	202	222	UGCAUUUGCACCUGCACCUUA	CUAAGUGCAGGUCCAAGUGCA	Cleavage
		TGCATTTGCACCTGCACCTTA	PGSC0003DMT400005374	transposon MuDR mudrA	3	-1	1	21	238	258	UGCAUUUGCACCUGCACCUUA	CCAAGUGCAGGUCCAAGUGCA	Cleavage
		TGCATTTGCACCTGCACCTTA	PGSC0003DMT400075987	Leucine-rich repeat transmembrane protein kinase	3	-1	1	21	1540	1560	UGCAUUUGCACCUGCACCUUA	CAAGGCAAAGGUGCAAAUGCA	Cleavage
		TGCATTTGCACCTGCACCTTA	PGSC0003DMT400096225	F-box family protein	3	-1	1	21	554	574	UGCAUUUGCACCUGCACCUUA	AUAGGUCAAGGUGCAAAUGUG	Cleavage
46	stu-miR171a-5p	TATTGGCCTGGTTCACTCAGA	PGSC0003DMT400072988	AT3G29180 protein	2	-1	1	21	2147	2167	UAUUGGCCUGGUUCACUCAGA	AUUGAGAGAGCUAGGCCAAUA	Cleavage
		TATTGGCCTGGTTCACTCAGA	PGSC0003DMT400072987	AT3G29180 protein	2	-1	1	21	2346	2366	UAUUGGCCUGGUUCACUCAGA	AUUGAGAGAGCUAGGCCAAUA	Cleavage
		TATTGGCCTGGTTCACTCAGA	PGSC0003DMT400072989	AT3G29180 protein	2	-1	1	21	2405	2425	UAUUGGCCUGGUUCACUCAGA	AUUGAGAGAGCUAGGCCAAUA	Cleavage
		TATTGGCCTGGTTCACTCAGA	PGSC0003DMT400073252	ATOFP5/OFP5	2.5	-1	1	21	1206	1227	UAUUGGCCUGGUUCA-CUCAGA	UUUGAGCUGAACCAGGUCAAUA	Cleavage
		TATTGGCCTGGTTCACTCAGA	PGSC0003DMT400066685	Methylketone synthase Ib	3	-1	1	21	524	544	UAUUGGCCUGGUUCACUCAGA	AAUGAGUUAAUCAGGUCGGUA	Cleavage
		TATTGGCCTGGTTCACTCAGA	PGSC0003DMT400077168	Conserved gene of unknown function	3	-1	1	21	636	656	UAUUGGCCUGGUUCACUCAGA	GUUAAGUAAGCCAGGCCAAUG	Cleavage
39	stu-miR398b-3p	TTGTGTTCTCAGGTCACCCCT	PGSC0003DMT400012011	RPM1-interacting protein 4 (RIN4) family protein	2	-1	1	21	1585	1605	UUGUGUUCUCAGGUCACCCCU	AGGGGCGACCUGAGAACACAU	Cleavage
		TTGTGTTCTCAGGTCACCCCT	PGSC0003DMT400012009	RPM1-interacting protein 4 (RIN4) family protein	2	-1	1	21	1698	1718	UUGUGUUCUCAGGUCACCCCU	AGGGGCGACCUGAGAACACAU	Cleavage
		TTGTGTTCTCAGGTCACCCCT	PGSC0003DMT400012012	RPM1-interacting protein 4 (RIN4) family protein	2	-1	1	21	2253	2273	UUGUGUUCUCAGGUCACCCCU	AGGGGCGACCUGAGAACACAU	Cleavage
		TTGTGTTCTCAGGTCACCCCT	PGSC0003DMT400027651	Copper-zinc superoxide dismutase	2.5	-1	1	21	171	191	UUGUGUUCUCAGGUCACCCCU	AAGGGUGACCUGAGAUCACAU	Cleavage
		TTGTGTTCTCAGGTCACCCCT	PGSC0003DMT400038414	Glycerol-3-phosphate transporter	2.5	-1	1	21	1519	1539	UUGUGUUCUCAGGUCACCCCU	UCGGCUGACCUGGGAACACAU	Cleavage
		TTGTGTTCTCAGGTCACCCCT	PGSC0003DMT400038415	Glycerol-3-phosphate transporter	2.5	-1	1	21	1615	1635	UUGUGUUCUCAGGUCACCCCU	UCGGCUGACCUGGGAACACAU	Cleavage
		TTGTGTTCTCAGGTCACCCCT	PGSC0003DMT400010988	Endoplasmic oxidoreductin 1	2.5	-1	1	21	376	396	UUGUGUUCUCAGGUCACCCCU	GAGGAUGACCUGAAAACACAA	Cleavage
		TTGTGTTCTCAGGTCACCCCT	PGSC0003DMT400052499	Endonuclease/exonuclease/phosphatase family protein	3	-1	1	21	3212	3232	UUGUGUUCUCAGGUCACCCCU	GUCGGUGGUCUGAGGAUACAA	Cleavage
		TTGTGTTCTCAGGTCACCCCT	PGSC0003DMT400072547	PGPS/D7	3	-1	1	21	773	793	UUGUGUUCUCAGGUCACCCCU	UUGAGUGACCUGAUAACAUAA	Cleavage
60	stu-MIR7985-p5	TTTGCCTTCTGGGTCGAGCTCGTC	PGSC0003DMT400007974	Cold regulated 314 thylakoid membrane 2	0	-1	1	24	1012	1035	UUUGCCUUCUGGGUCGAGCUCGUC	GACGAGCUCGACCCAGAAGGCAAA	Cleavage
		TTTGCCTTCTGGGTCGAGCTCGTC	PGSC0003DMT400047005	Leucine-rich repeat-containing protein	0	-1	1	24	895	918	UUUGCCUUCUGGGUCGAGCUCGUC	GACGAGCUCGACCCAGAAGGCAAA	Cleavage
		TTTGCCTTCTGGGTCGAGCTCGTC	PGSC0003DMT400047008	Leucine-rich repeat-containing protein	0	-1	1	24	5	28	UUUGCCUUCUGGGUCGAGCUCGUC	GACGAGCUCGACCCAGAAGGCAAA	Cleavage
		TTTGCCTTCTGGGTCGAGCTCGTC	PGSC0003DMT400047008	Leucine-rich repeat-containing protein	0	-1	1	24	521	544	UUUGCCUUCUGGGUCGAGCUCGUC	GACGAGCUCGACCCAGAAGGCAAA	Cleavage
		TTTGCCTTCTGGGTCGAGCTCGTC	PGSC0003DMT400015158	Molybdopterin synthase large subunit	0	-1	1	24	525	548	UUUGCCUUCUGGGUCGAGCUCGUC	GACGAGCUCGACCCAGAAGGCAAA	Cleavage
		TTTGCCTTCTGGGTCGAGCTCGTC	PGSC0003DMT400050320	methyltransferase family protein	0	-1	1	24	493	516	UUUGCCUUCUGGGUCGAGCUCGUC	GACGAGCUCGACCCAGAAGGCAAA	Cleavage
		TTTGCCTTCTGGGTCGAGCTCGTC	PGSC0003DMT400018099	1-O-acylglucose:anthocyanin-O-acyltransferase	0	-1	1	24	1586	1609	UUUGCCUUCUGGGUCGAGCUCGUC	GACGAGCUCGACCCAGAAGGCAAA	Cleavage
		TTTGCCTTCTGGGTCGAGCTCGTC	PGSC0003DMT400017574	Ulp1 protease family protein	0	-1	1	24	634	657	UUUGCCUUCUGGGUCGAGCUCGUC	GACGAGCUCGACCCAGAAGGCAAA	Cleavage
		TTTGCCTTCTGGGTCGAGCTCGTC	PGSC0003DMT400010608	Hypothetical gene of unknown function	0	-1	1	24	36	59	UUUGCCUUCUGGGUCGAGCUCGUC	GACGAGCUCGACCCAGAAGGCAAA	Cleavage
		TTTGCCTTCTGGGTCGAGCTCGTC	PGSC0003DMT400095554	Hypothetical gene of unknown function	0	-1	1	24	5	28	UUUGCCUUCUGGGUCGAGCUCGUC	GACGAGCUCGACCCAGAAGGCAAA	Cleavage
		TTTGCCTTCTGGGTCGAGCTCGTC	PGSC0003DMT400082356	Hypothetical gene of unknown function	0	-1	1	24	1428	1451	UUUGCCUUCUGGGUCGAGCUCGUC	GAUGAGCUCGACCCAGAAGGCAAA	Cleavage
		TTTGCCTTCTGGGTCGAGCTCGTC	PGSC0003DMT400032319	bifunctional methylthioribulose-1-phosphate dehydratase/enolase-phosphatase E1	0	-1	1	24	37	60	UUUGCCUUCUGGGUCGAGCUCGUC	GACAAGCUCGACCCAGAAGGCAAA	Cleavage
		TTTGCCTTCTGGGTCGAGCTCGTC	PGSC0003DMT400061818	Conserved gene of unknown function	0.5	-1	1	24	1949	1972	UUUGCCUUCUGGGUCGAGCUCGUC	GACGAGCUCGACCUAGAAGGCAAA	Cleavage
		TTTGCCTTCTGGGTCGAGCTCGTC	PGSC0003DMT400047955	Glycerol-3-phosphate acyltransferase 9	0.5	-1	1	24	2159	2182	UUUGCCUUCUGGGUCGAGCUCGUC	GACGAGCUUGACCCAGAAGGCAAA	Cleavage
		TTTGCCTTCTGGGTCGAGCTCGTC	PGSC0003DMT400047954	Glycerol-3-phosphate acyltransferase 10	0.5	-1	1	24	2120	2143	UUUGCCUUCUGGGUCGAGCUCGUC	GACGAGCUUGACCCAGAAGGCAAA	Cleavage
		TTTGCCTTCTGGGTCGAGCTCGTC	PGSC0003DMT400064374	Hypothetical gene of unknown function	0.5	-1	1	24	575	598	UUUGCCUUCUGGGUCGAGCUCGUC	GACGAGCUCGACUCAGAAGGCAAA	Cleavage
		TTTGCCTTCTGGGTCGAGCTCGTC	PGSC0003DMT400083232	O-linked n-acetylglucosamine transferase, ogt	1	-1	1	24	267	290	UUUGCCUUCUGGGUCGAGCUCGUC	GACGAGCUCAACCCAGAAGGCAAA	Cleavage
		TTTGCCTTCTGGGTCGAGCTCGTC	PGSC0003DMT400037244	Calcineurin B 02	1	-1	1	24	1739	1762	UUUGCCUUCUGGGUCGAGCUCGUC	GACGAUCUCGACCCAGAAGGCAAA	Cleavage
		TTTGCCTTCTGGGTCGAGCTCGTC	PGSC0003DMT400037243	Calcineurin B 02	1	-1	1	24	1312	1335	UUUGCCUUCUGGGUCGAGCUCGUC	GACGAUCUCGACCCAGAAGGCAAA	Cleavage
		TTTGCCTTCTGGGTCGAGCTCGTC	PGSC0003DMT400071181	RNase NGR2	1	-1	1	24	242	265	UUUGCCUUCUGGGUCGAGCUCGUC	GACGAGCUCCACCCAGAAGGCAAA	Cleavage
		TTTGCCTTCTGGGTCGAGCTCGTC	PGSC0003DMT400011293	Transferase, transferring glycosyl groups	1	-1	1	24	1546	1569	UUUGCCUUCUGGGUCGAGCUCGUC	GACAAGCUCCACCCAGAAGGCAAA	Cleavage
		TTTGCCTTCTGGGTCGAGCTCGTC	PGSC0003DMT400019523	Hypothetical gene of unknown function	1	-1	1	24	1328	1351	UUUGCCUUCUGGGUCGAGCUCGUC	UGUGAGGUCGACCCAGAAGGCAAA	Cleavage
		TTTGCCTTCTGGGTCGAGCTCGTC	PGSC0003DMT400076621	Ribosomal RNA small subunit methyltransferase B	1.5	-1	1	24	2159	2182	UUUGCCUUCUGGGUCGAGCUCGUC	GACGAACUCGAUCCAGAAGGCAAA	Cleavage
		TTTGCCTTCTGGGTCGAGCTCGTC	PGSC0003DMT400076623	Ribosomal RNA small subunit methyltransferase B	1.5	-1	1	24	2155	2178	UUUGCCUUCUGGGUCGAGCUCGUC	GACGAACUCGAUCCAGAAGGCAAA	Cleavage
		TTTGCCTTCTGGGTCGAGCTCGTC	PGSC0003DMT400076622	Ribosomal RNA small subunit methyltransferase B	1.5	-1	1	24	2148	2171	UUUGCCUUCUGGGUCGAGCUCGUC	GACGAACUCGAUCCAGAAGGCAAA	Cleavage
		TTTGCCTTCTGGGTCGAGCTCGTC	PGSC0003DMT400016637	Conserved gene of unknown function	1.5	-1	1	24	1944	1967	UUUGCCUUCUGGGUCGAGCUCGUC	GACGAGUUCAACCCAGAAGGCAAA	Cleavage
		TTTGCCTTCTGGGTCGAGCTCGTC	PGSC0003DMT400027164	Hypothetical gene of unknown function	1.5	-1	1	24	430	453	UUUGCCUUCUGGGUCGAGCUCGUC	GAUGAGCUCGACCCAAAAGGCAAA	Cleavage
		TTTGCCTTCTGGGTCGAGCTCGTC	PGSC0003DMT400016535	Hypothetical gene of unknown function	2	-1	1	24	60	83	UUUGCCUUCUGGGUCGAGCUCGUC	AACGAGCUCAAUUCAGAAGGCAAA	Cleavage
		TTTGCCTTCTGGGTCGAGCTCGTC	PGSC0003DMT400060423	Glycogenin	2.5	-1	1	24	699	722	UUUGCCUUCUGGGUCGAGCUCGUC	GACGAACUCGACCCAAAAGGCAAA	Cleavage
		TTTGCCTTCTGGGTCGAGCTCGTC	PGSC0003DMT400041631	DNAJ heat shock N-terminal domain-containing protein	2.5	-1	1	24	375	398	UUUGCCUUCUGGGUCGAGCUCGUC	UUCGAGCUCAACCCAGAAGGCCAA	Cleavage
		TTTGCCTTCTGGGTCGAGCTCGTC	PGSC0003DMT400062931	Spotted leaf protein	2.5	-1	1	24	577	600	UUUGCCUUCUGGGUCGAGCUCGUC	AUGGAGCUCGACCCGGAAGACGAA	Cleavage
		TTTGCCTTCTGGGTCGAGCTCGTC	PGSC0003DMT400069715	Transposon MuDR mudrA	2.5	-1	1	24	362	385	UUUGCCUUCUGGGUCGAGCUCGUC	UGGAAUCUCGAUCUAGAAGGUAAA	Cleavage
		TTTGCCTTCTGGGTCGAGCTCGTC	PGSC0003DMT400042872	DNA topoisomerase	2.5	-1	1	24	1785	1808	UUUGCCUUCUGGGUCGAGCUCGUC	AGCAUGCCCGGUCCAGAAGGCAAG	Cleavage
		TTTGCCTTCTGGGTCGAGCTCGTC	PGSC0003DMT400042871	DNA topoisomerase	2.5	-1	1	24	1121	1144	UUUGCCUUCUGGGUCGAGCUCGUC	AGCAUGCCCGGUCCAGAAGGCAAG	Cleavage
		TTTGCCTTCTGGGTCGAGCTCGTC	PGSC0003DMT400021497	MYB21	3	-1	1	24	1628	1651	UUUGCCUUCUGGGUCGAGCUCGUC	GACGAGCUAGAUCCAGAAGACAAA	Cleavage
		TTTGCCTTCTGGGTCGAGCTCGTC	PGSC0003DMT400021499	MYB21	3	-1	1	24	1480	1503	UUUGCCUUCUGGGUCGAGCUCGUC	GACGAGCUAGAUCCAGAAGACAAA	Cleavage
		TTTGCCTTCTGGGTCGAGCTCGTC	PGSC0003DMT400021498	MYB21	3	-1	1	24	1209	1232	UUUGCCUUCUGGGUCGAGCUCGUC	GACGAGCUAGAUCCAGAAGACAAA	Cleavage
		TTTGCCTTCTGGGTCGAGCTCGTC	PGSC0003DMT400018579	RNA-binding region RNP-1 (RNA recognition motif)	3	-1	1	24	81	104	UUUGCCUUCUGGGUCGAGCUCGUC	GACGAGCUUUACCCAGAAGACAAA	Cleavage
		TTTGCCTTCTGGGTCGAGCTCGTC	PGSC0003DMT400064285	Hypothetical gene of unknown function	3	-1	1	24	244	267	UUUGCCUUCUGGGUCGAGCUCGUC	GACAGGCUCGACUCAGAAGGCAUU	Cleavage
		TTTGCCTTCTGGGTCGAGCTCGTC	PGSC0003DMT400007420	Mitochondrial transcription termination factor family protein	3	-1	1	24	2403	2426	UUUGCCUUCUGGGUCGAGCUCGUC	UUUGAGCUCGACCUAGAGGAUAAA	Cleavage
		TTTGCCTTCTGGGTCGAGCTCGTC	PGSC0003DMT400056863	Conserved gene of unknown function	3	-1	1	24	154	177	UUUGCCUUCUGGGUCGAGCUCGUC	AUGUGGCUCGAUCCAGAAGUUAGA	Cleavage
		TTTGCCTTCTGGGTCGAGCTCGTC	PGSC0003DMT400056862	Conserved gene of unknown function	3	-1	1	24	154	177	UUUGCCUUCUGGGUCGAGCUCGUC	AUGUGGCUCGAUCCAGAAGUUAGA	Cleavage
108	sly-MIR159-p5	AGCTGCTGACCTATGGATTCC	PGSC0003DMT400033727	Protein CPR-5	1.5	-1	1	21	799	819	AGCUGCUGACCUAUGGAUUCC	UGAAUCAAUAGGUCGGCAGCU	Cleavage			108
		AGCTGCTGACCTATGGATTCC	PGSC0003DMT400033728	Protein CPR-6	1.5	-1	1	21	1165	1185	AGCUGCUGACCUAUGGAUUCC	UGAAUCAAUAGGUCGGCAGCU	Cleavage
		AGCTGCTGACCTATGGATTCC	PGSC0003DMT400033726	Protein CPR-7	1.5	-1	1	21	1269	1289	AGCUGCUGACCUAUGGAUUCC	UGAAUCAAUAGGUCGGCAGCU	Cleavage
90	sly-miR167b-5p	TAAAGCTGCCAGCATGATCTGG	PGSC0003DMT400045665	Annexin p34	2.5	-1	1	22	1011	1032	UAAAGCUGCCAGCAUGAUCUGG	UGAGAAUAUGCUGGUGGCUUUA	Cleavage
		TAAAGCTGCCAGCATGATCTGG	PGSC0003DMT400073993	Hypothetical gene of unknown function	3	-1	1	22	130	151	UAAAGCUGCCAGCAUGAUCUGG	CCGGAUUAUGGUGGUAGUUUUA	Cleavage
		TAAAGCTGCCAGCATGATCTGG	PGSC0003DMT400069580	kinase interacting protein	3	-1	1	22	46	67	UAAAGCUGCCAGCAUGAUCUGG	AAAGAUGAUGCUGACAGUUUUA	Cleavage
		TAAAGCTGCCAGCATGATCTGG	PGSC0003DMT400000035	Gibberellin 20-oxidase 4	3	-1	1	22	430	451	UAAAGCUGCCAGCAUGAUCUGG	UGUGGUUAUGCUAGUAGCUUUA	Translation
		TAAAGCTGCCAGCATGATCTGG	PGSC0003DMT400071866	Ga20 oxidase	3	-1	1	22	470	491	UAAAGCUGCCAGCAUGAUCUGG	UGUGGUUAUGCUAGUAGCUUUA	Translation
		TAAAGCTGCCAGCATGATCTGG	PGSC0003DMT400000036	Gibberellin 20-oxidase 4	3	-1	1	22	430	451	UAAAGCUGCCAGCAUGAUCUGG	UGUGGUUAUGCUAGUAGCUUUA	Translation
		TAAAGCTGCCAGCATGATCTGG	PGSC0003DMT400062314	Gibberellin 20-oxidase-1	3	-1	1	22	490	511	UAAAGCUGCCAGCAUGAUCUGG	UGUGGUUAUGCUAGUAGCUUUA	Translation
		TAAAGCTGCCAGCATGATCTGG	PGSC0003DMT400000593	Arabinogalactan peptide 16	3	-1	1	22	189	210	UAAAGCUGCCAGCAUGAUCUGG	UGUGUUGAUGCUGGUGGCUUUA	Cleavage
107	sly-MIR166b-p5	GAATGTTGTCTGGCTCGAGGT	PGSC0003DMT400005841	Cc-nbs-lrr resistance protein	2	-1	1	21	2617	2637	GAAUGUUGUCUGGCUCGAGGU	GGCUCAAGUCAGACGACAUUC	Cleavage
		GAATGTTGTCTGGCTCGAGGT	PGSC0003DMT400013987	Receptor-kinase	2.5	-1	1	21	2667	2687	GAAUGUUGUCUGGCUCGAGGU	AUUUGAAGCCAGACAACAUUC	Cleavage
		GAATGTTGTCTGGCTCGAGGT	PGSC0003DMT400038357	Syntaxin	2.5	-1	1	21	1383	1403	GAAUGUUGUCUGGCUCGAGGU	CUCUUGAACCAGAUGACAUUC	Cleavage
		GAATGTTGTCTGGCTCGAGGT	PGSC0003DMT400041350	Serine-threonine protein kinase, plant-type	3	-1	1	21	2984	3004	GAAUGUUGUCUGGCUCGAGGU	ACCUCAAGCCAGCCAACGUUC	Cleavage
		GAATGTTGTCTGGCTCGAGGT	PGSC0003DMT400041349	Serine-threonine protein kinase, plant-type	3	-1	1	21	2984	3004	GAAUGUUGUCUGGCUCGAGGU	ACCUCAAGCCAGCCAACGUUC	Cleavage
		GAATGTTGTCTGGCTCGAGGT	PGSC0003DMT400028390	Serine/threonine-protein kinase-like domain domain containing protein	3	-1	1	21	55	75	GAAUGUUGUCUGGCUCGAGGU	ACCUGAAGCCAGGCAACGUUC	Cleavage
		GAATGTTGTCTGGCTCGAGGT	PGSC0003DMT400060535	Serine-threonine protein kinase, plant-type	3	-1	1	21	1316	1336	GAAUGUUGUCUGGCUCGAGGU	ACCUAAAGCCAGACAAUGUUC	Cleavage
		GAATGTTGTCTGGCTCGAGGT	PGSC0003DMT400036996	CDPK	3	-1	1	21	884	904	GAAUGUUGUCUGGCUCGAGGU	AUCUUAAGCCAGAGAACAUUC	Cleavage
		GAATGTTGTCTGGCTCGAGGT	PGSC0003DMT400036995	CDPK	3	-1	1	21	958	978	GAAUGUUGUCUGGCUCGAGGU	AUCUUAAGCCAGAGAACAUUC	Cleavage
		GAATGTTGTCTGGCTCGAGGT	PGSC0003DMT400029986	Receptor-kinase	3	-1	1	21	2366	2386	GAAUGUUGUCUGGCUCGAGGU	AUCUCAAGCCAAGCAACAUUC	Translation
		GAATGTTGTCTGGCTCGAGGT	PGSC0003DMT400075253	Pentatricopeptide repeat-containing protein, mitochondrial	3	-1	1	21	15	35	GAAUGUUGUCUGGCUCGAGGU	GCUUUGAAUCAGACAACGUUC	Cleavage
		GAATGTTGTCTGGCTCGAGGT	PGSC0003DMT400075254	Pentatricopeptide repeat-containing protein, mitochondrial	3	-1	1	21	15	35	GAAUGUUGUCUGGCUCGAGGU	GCUUUGAAUCAGACAACGUUC	Cleavage
		GAATGTTGTCTGGCTCGAGGT	PGSC0003DMT400029311	Protein root hair specific 4	3	-1	1	21	251	271	GAAUGUUGUCUGGCUCGAGGU	CCCUUUGGCUAGGCAACAUUC	Cleavage
		GAATGTTGTCTGGCTCGAGGT	PGSC0003DMT400062845	Hypothetical gene of unknown function	3	-1	1	21	86	106	GAAUGUUGUCUGGCUCGAGGU	CACUUGAGUUAGACGACAUUG	Cleavage
		GAATGTTGTCTGGCTCGAGGT	PGSC0003DMT400016363	Serine hydroxymethyltransferase	3	-1	1	21	1699	1719	GAAUGUUGUCUGGCUCGAGGU	GGCUCGAGUCAGAAGACAUUU	Cleavage
		GAATGTTGTCTGGCTCGAGGT	PGSC0003DMT400016362	Serine hydroxymethyltransferase	3	-1	1	21	1962	1982	GAAUGUUGUCUGGCUCGAGGU	GGCUCGAGUCAGAAGACAUUU	Cleavage
		GAATGTTGTCTGGCTCGAGGT	PGSC0003DMT400066024	AT3G60410 protein	3	-1	1	21	2010	2030	GAAUGUUGUCUGGCUCGAGGU	UGCUUGUGCUAGACAACGUUU	Cleavage
		GAATGTTGTCTGGCTCGAGGT	PGSC0003DMT400050032	Pentatricopeptide repeat-containing protein, chloroplastic	3	-1	1	21	294	314	GAAUGUUGUCUGGCUCGAGGU	CACUCGAACCGGACACCAUUC	Cleavage
		GAATGTTGTCTGGCTCGAGGT	PGSC0003DMT400066023	AT3G60410 protein	3	-1	1	21	2243	2263	GAAUGUUGUCUGGCUCGAGGU	UGCUUGUGCUAGACAACGUUU	Cleavage
		GAATGTTGTCTGGCTCGAGGT	PGSC0003DMT400066022	AT3G60410 protein	3	-1	1	21	2356	2376	GAAUGUUGUCUGGCUCGAGGU	UGCUUGUGCUAGACAACGUUU	Cleavage
		GAATGTTGTCTGGCTCGAGGT	PGSC0003DMT400056814	Ubiquitin-conjugating enzyme E2t	3	-1	1	21	1517	1537	GAAUGUUGUCUGGCUCGAGGU	CUCUCAAUCUGGACAACAUUC	Cleavage
		GAATGTTGTCTGGCTCGAGGT	PGSC0003DMT400056813	Ubiquitin-conjugating enzyme E2t	3	-1	1	21	1603	1623	GAAUGUUGUCUGGCUCGAGGU	CUCUCAAUCUGGACAACAUUC	Cleavage
92	sly-miR166c-3p R+1	TCGGACCAGGCTTCATTCCTCT	PGSC0003DMT400068035	DNA binding protein	0.5	-1	1	22	547	568	UCGGACCAGGCUUCAUUCCUCU	CCUGGAAUGAAGCCUGGUCCGG	Cleavage
		TCGGACCAGGCTTCATTCCTCT	PGSC0003DMT400068038	DNA binding protein	0.5	-1	1	22	472	493	UCGGACCAGGCUUCAUUCCUCU	CCUGGAAUGAAGCCUGGUCCGG	Cleavage
		TCGGACCAGGCTTCATTCCTCT	PGSC0003DMT400068039	DNA binding protein	0.5	-1	1	22	1427	1448	UCGGACCAGGCUUCAUUCCUCU	CCUGGAAUGAAGCCUGGUCCGG	Cleavage
		TCGGACCAGGCTTCATTCCTCT	PGSC0003DMT400006735	DNA binding protein	0.5	-1	1	22	1382	1403	UCGGACCAGGCUUCAUUCCUCU	CCUGGAAUGAAGCCUGGUCCGG	Cleavage
		TCGGACCAGGCTTCATTCCTCT	PGSC0003DMT400068037	DNA binding protein	0.5	-1	1	22	1428	1449	UCGGACCAGGCUUCAUUCCUCU	CCUGGAAUGAAGCCUGGUCCGG	Cleavage
		TCGGACCAGGCTTCATTCCTCT	PGSC0003DMT400074932	Class III HD-Zip protein 8	1	-1	1	22	553	574	UCGGACCAGGCUUCAUUCCUCU	CCUGGGAUGAAGCCUGGUCCGG	Cleavage
		TCGGACCAGGCTTCATTCCTCT	PGSC0003DMT400030829	PHAVOLUTA-like HD-ZIPIII protein	1	-1	1	22	725	746	UCGGACCAGGCUUCAUUCCUCU	AUUGGGAUGAAGCCUGGUCCGG	Cleavage
		TCGGACCAGGCTTCATTCCTCT	PGSC0003DMT400054423	PHAVOLUTA-like HD-ZIPIII protein	1	-1	1	22	221	242	UCGGACCAGGCUUCAUUCCUCU	AUUGGGAUGAAGCCUGGUCCGG	Cleavage
		TCGGACCAGGCTTCATTCCTCT	PGSC0003DMT400074934	BZIP domain class transcription factor	1	-1	1	22	967	988	UCGGACCAGGCUUCAUUCCUCU	CCUGGGAUGAAGCCUGGUCCGG	Cleavage
		TCGGACCAGGCTTCATTCCTCT	PGSC0003DMT400054422	PHAVOLUTA-like HD-ZIPIII protein	1	-1	1	22	829	850	UCGGACCAGGCUUCAUUCCUCU	AUUGGGAUGAAGCCUGGUCCGG	Cleavage
		TCGGACCAGGCTTCATTCCTCT	PGSC0003DMT400054421	PHAVOLUTA-like HD-ZIPIII protein	1	-1	1	22	832	853	UCGGACCAGGCUUCAUUCCUCU	AUUGGGAUGAAGCCUGGUCCGG	Cleavage
		TCGGACCAGGCTTCATTCCTCT	PGSC0003DMT400020801	REV HD-ZipIII	1	-1	1	22	1641	1662	UCGGACCAGGCUUCAUUCCUCU	CCUGGGAUGAAGCCUGGUCCGG	Cleavage
		TCGGACCAGGCTTCATTCCTCT	PGSC0003DMT400054420	PHAVOLUTA-like HD-ZIPIII protein	1	-1	1	22	832	853	UCGGACCAGGCUUCAUUCCUCU	AUUGGGAUGAAGCCUGGUCCGG	Cleavage
		TCGGACCAGGCTTCATTCCTCT	PGSC0003DMT400033060	Glycoprotein family protein	3	-1	1	22	361	382	UCGGACCAGGCUUCAUUCCUCU	GGUGUGAAGAAGCCUGGUCUGA	Cleavage
93	sly-miR166a R+1	TCGGACCAGGCTTCATTCCCCA	PGSC0003DMT400068035	DNA binding protein	0.5	-1	1	22	547	568	UCGGACCAGGCUUCAUUCCCCA	CCUGGAAUGAAGCCUGGUCCGG	Cleavage
		TCGGACCAGGCTTCATTCCCCA	PGSC0003DMT400068038	DNA binding protein	0.5	-1	1	22	472	493	UCGGACCAGGCUUCAUUCCCCA	CCUGGAAUGAAGCCUGGUCCGG	Cleavage
		TCGGACCAGGCTTCATTCCCCA	PGSC0003DMT400068039	DNA binding protein	0.5	-1	1	22	1427	1448	UCGGACCAGGCUUCAUUCCCCA	CCUGGAAUGAAGCCUGGUCCGG	Cleavage
		TCGGACCAGGCTTCATTCCCCA	PGSC0003DMT400006735	DNA binding protein	0.5	-1	1	22	1382	1403	UCGGACCAGGCUUCAUUCCCCA	CCUGGAAUGAAGCCUGGUCCGG	Cleavage
		TCGGACCAGGCTTCATTCCCCA	PGSC0003DMT400068037	DNA binding protein	0.5	-1	1	22	1428	1449	UCGGACCAGGCUUCAUUCCCCA	CCUGGAAUGAAGCCUGGUCCGG	Cleavage
		TCGGACCAGGCTTCATTCCCCA	PGSC0003DMT400074932	Class III HD-Zip protein 8	1	-1	1	22	553	574	UCGGACCAGGCUUCAUUCCCCA	CCUGGGAUGAAGCCUGGUCCGG	Cleavage
		TCGGACCAGGCTTCATTCCCCA	PGSC0003DMT400030829	PHAVOLUTA-like HD-ZIPIII protein	1	-1	1	22	725	746	UCGGACCAGGCUUCAUUCCCCA	AUUGGGAUGAAGCCUGGUCCGG	Cleavage
		TCGGACCAGGCTTCATTCCCCA	PGSC0003DMT400054423	PHAVOLUTA-like HD-ZIPIII protein	1	-1	1	22	221	242	UCGGACCAGGCUUCAUUCCCCA	AUUGGGAUGAAGCCUGGUCCGG	Cleavage
		TCGGACCAGGCTTCATTCCCCA	PGSC0003DMT400074934	BZIP domain class transcription factor	1	-1	1	22	967	988	UCGGACCAGGCUUCAUUCCCCA	CCUGGGAUGAAGCCUGGUCCGG	Cleavage
		TCGGACCAGGCTTCATTCCCCA	PGSC0003DMT400054422	PHAVOLUTA-like HD-ZIPIII protein	1	-1	1	22	829	850	UCGGACCAGGCUUCAUUCCCCA	AUUGGGAUGAAGCCUGGUCCGG	Cleavage
		TCGGACCAGGCTTCATTCCCCA	PGSC0003DMT400054421	PHAVOLUTA-like HD-ZIPIII protein	1	-1	1	22	832	853	UCGGACCAGGCUUCAUUCCCCA	AUUGGGAUGAAGCCUGGUCCGG	Cleavage
		TCGGACCAGGCTTCATTCCCCA	PGSC0003DMT400020801	REV HD-ZipIII	1	-1	1	22	1641	1662	UCGGACCAGGCUUCAUUCCCCA	CCUGGGAUGAAGCCUGGUCCGG	Cleavage
		TCGGACCAGGCTTCATTCCCCA	PGSC0003DMT400054420	PHAVOLUTA-like HD-ZIPIII protein	1	-1	1	22	832	853	UCGGACCAGGCUUCAUUCCCCA	AUUGGGAUGAAGCCUGGUCCGG	Cleavage
		TCGGACCAGGCTTCATTCCCCA	PGSC0003DMT400033060	Glycoprotein family protein	3	-1	1	22	361	382	UCGGACCAGGCUUCAUUCCCCA	GGUGUGAAGAAGCCUGGUCUGA	Cleavage
85	sly-miR171d R+1 1ss8GA	TTGAGCCACGCCAATATCACG	PGSC0003DMT400089455	Hypothetical gene of unknown function	1.5	-1	1	21	244	264	UUGAGCCACGCCAAUAUCACG	AUUGAUAUUGUCGUGGCUCAA	Translation
		TTGAGCCACGCCAATATCACG	PGSC0003DMT400012104	Hairy meristem	1.5	-1	1	21	1508	1528	UUGAGCCACGCCAAUAUCACG	AAUGAUAUUGGCGCGGCUCAA	Cleavage
		TTGAGCCACGCCAATATCACG	PGSC0003DMT400085274	Hypothetical gene of unknown function	2	-1	1	21	184	204	UUGAGCCACGCCAAUAUCACG	AUUGAUGUUGUCGUGGCUCAA	Translation
		TTGAGCCACGCCAATATCACG	PGSC0003DMT400066799	GRAS family transcription factor	2.5	-1	1	21	1611	1631	UUGAGCCACGCCAAUAUCACG	AGGGAUAUUGGCGCGGCUCAA	Cleavage
		TTGAGCCACGCCAATATCACG	PGSC0003DMT400091301	Hypothetical gene of unknown function	2.5	-1	1	21	31	51	UUGAGCCACGCCAAUAUCACG	ACUGAUGUUGUCGUGGCUCAG	Translation
		TTGAGCCACGCCAATATCACG	PGSC0003DMT400096223	Hypothetical gene of unknown function	2.5	-1	1	21	31	51	UUGAGCCACGCCAAUAUCACG	ACUGAUGUUGUCGUGGCUCAG	Translation
		TTGAGCCACGCCAATATCACG	PGSC0003DMT400096058	Hypothetical gene of unknown function	2.5	-1	1	21	223	243	UUGAGCCACGCCAAUAUCACG	ACUGAUGUUGUCGUGGCUCAG	Translation
		TTGAGCCACGCCAATATCACG	PGSC0003DMT400024272	Nucleic acid binding protein	2.5	-1	1	21	901	921	UUGAGCCACGCCAAUAUCACG	AAUAAUAUAGGCGUGGCUCAA	Cleavage
		TTGAGCCACGCCAATATCACG	PGSC0003DMT400049612	DUF538 domain containing protein	3	-1	1	21	494	514	UUGAGCCACGCCAAUAUCACG	UUUGAUAUUGGUUUGGCUCAU	Cleavage
		TTGAGCCACGCCAATATCACG	PGSC0003DMT400049609	DUF538 domain containing protein	3	-1	1	21	283	303	UUGAGCCACGCCAAUAUCACG	UUUGAUAUUGGUUUGGCUCAU	Cleavage
		TTGAGCCACGCCAATATCACG	PGSC0003DMT400089990	Hypothetical gene of unknown function	3	-1	1	21	31	51	UUGAGCCACGCCAAUAUCACG	ACUGAUGUUGUUGUGGCUCAG	Translation
		TTGAGCCACGCCAATATCACG	PGSC0003DMT400091400	Hypothetical gene of unknown function	3	-1	1	21	370	390	UUGAGCCACGCCAAUAUCACG	ACUGAUGUUGUUGUGGCUCAG	Translation
		TTGAGCCACGCCAATATCACG	PGSC0003DMT400056940	Nucleic acid binding protein	3	-1	1	21	328	348	UUGAGCCACGCCAAUAUCACG	AAUAAUAUAGGUGUGGCUCAA	Cleavage
		TTGAGCCACGCCAATATCACG	PGSC0003DMT400056942	Nucleic acid binding protein	3	-1	1	21	273	293	UUGAGCCACGCCAAUAUCACG	AAUAAUAUAGGUGUGGCUCAA	Cleavage
		TTGAGCCACGCCAATATCACG	PGSC0003DMT400026524	Armadillo/beta-catenin-like repeat-containing protein	3	-1	1	21	545	565	UUGAGCCACGCCAAUAUCACG	GUUGAGAUUGGUGGGGCUCAA	Cleavage
		TTGAGCCACGCCAATATCACG	PGSC0003DMT400026525	Armadillo/beta-catenin-like repeat-containing protein	3	-1	1	21	545	565	UUGAGCCACGCCAAUAUCACG	GUUGAGAUUGGUGGGGCUCAA	Cleavage
207	PC-3p-48036_37	TAGGTAGGACGGCGCGGCTGCTTTGT	PGSC0003DMT400016925	WD repeat-containing protein 91 homolog	3	-1	1	26	77	102	UAGGUAGGACGGCGCGGCUGCUUUGU	ACUUUGCAGCUGCGUCGUCCUCUCUA	Cleavage
235	PC-3p-26055_79	GCGTAGGCCTCCCAAAAGG	PGSC0003DMT400036722	Hypothetical gene of unknown function	3	-1	1	19	2427	2445	GCGUAGGCCUCCCAAAAGG	CCUUUUGGGAGGACUAAGC	Cleavage
156	PC-5p-30841_65	TCACCTTGGAGTTGTTCTGCTT	PGSC0003DMT400000517	Transmembrane protein	3	-1	1	22	92	113	UCACCUUGGAGUUGUUCUGCUU	AUGGAGAACAAGUCCAAGGUGG	Translation
		TCACCTTGGAGTTGTTCTGCTT	PGSC0003DMT400045467	Regulator of chromosome condensation family protein	3	-1	1	22	153	174	UCACCUUGGAGUUGUUCUGCUU	GAACAGGAAAACUCCAAGAUGA	Cleavage
		TCACCTTGGAGTTGTTCTGCTT	PGSC0003DMT400045468	Regulator of chromosome condensation family protein	3	-1	1	22	153	174	UCACCUUGGAGUUGUUCUGCUU	GAACAGGAAAACUCCAAGAUGA	Cleavage
		TCACCTTGGAGTTGTTCTGCTT	PGSC0003DMT400075900	Cyclin	3	-1	1	22	2106	2127	UCACCUUGGAGUUGUUCUGCUU	AUCCAAAACAAUUCCAAGAUGA	Cleavage
174	PC-5p-1305_1307	CTTTGTGAAATGACTTGAGA	PGSC0003DMT400061847	Acyl:coa ligase acetate-coa synthetase	2	-1	1	20	1803	1822	CUUUGUGAAAUGACUUGAGA	ACUAACGUCAUUUCACAAAG	Cleavage			174	PC-5p-1305_1307	CTTTGTGAAATGACTTGAGA	PGSC0003DMT400061847	Acyl:coa ligase acetate-coa synthetase	2	-1	1	20	1803	1822	CUUUGUGAAAUGACUUGAGA	ACUAACGUCAUUUCACAAAG	Cleavage		1	174	PC-5p-1305_1307	CTTTGTGAAATGACTTGAGA	PGSC0003DMT400061847	Acyl:coa ligase acetate-coa synthetase	2	-1	1	20	1803	1822	CUUUGUGAAAUGACUUGAGA	ACUAACGUCAUUUCACAAAG	Cleavage		1	174	PC-5p-1305_1307
		CTTTGTGAAATGACTTGAGA	PGSC0003DMT400025931	Transcription factor	2.5	-1	1	20	1851	1870	CUUUGUGAAAUGACUUGAGA	AAUCAGGUCAUUUCACAAAA	Cleavage					CTTTGTGAAATGACTTGAGA	PGSC0003DMT400025931	Transcription factor	2.5	-1	1	20	1851	1870	CUUUGUGAAAUGACUUGAGA	AAUCAGGUCAUUUCACAAAA	Cleavage		1			CTTTGTGAAATGACTTGAGA	PGSC0003DMT400025931	Transcription factor	2.5	-1	1	20	1851	1870	CUUUGUGAAAUGACUUGAGA	AAUCAGGUCAUUUCACAAAA	Cleavage		1
		CTTTGTGAAATGACTTGAGA	PGSC0003DMT400025932	Transcription factor	2.5	-1	1	20	2147	2166	CUUUGUGAAAUGACUUGAGA	AAUCAGGUCAUUUCACAAAA	Cleavage					CTTTGTGAAATGACTTGAGA	PGSC0003DMT400025932	Transcription factor	2.5	-1	1	20	2147	2166	CUUUGUGAAAUGACUUGAGA	AAUCAGGUCAUUUCACAAAA	Cleavage		1			CTTTGTGAAATGACTTGAGA	PGSC0003DMT400025932	Transcription factor	2.5	-1	1	20	2147	2166	CUUUGUGAAAUGACUUGAGA	AAUCAGGUCAUUUCACAAAA	Cleavage		1
		CTTTGTGAAATGACTTGAGA	PGSC0003DMT400027717	F-box protein family	2.5	-1	1	20	887	906	CUUUGUGAAAUGACUUGAGA	ACUCAAGGCAUUUCAUAGAG	Cleavage					CTTTGTGAAATGACTTGAGA	PGSC0003DMT400027717	F-box protein family	2.5	-1	1	20	887	906	CUUUGUGAAAUGACUUGAGA	ACUCAAGGCAUUUCAUAGAG	Cleavage		1			CTTTGTGAAATGACTTGAGA	PGSC0003DMT400027717	F-box protein family	2.5	-1	1	20	887	906	CUUUGUGAAAUGACUUGAGA	ACUCAAGGCAUUUCAUAGAG	Cleavage		1
		CTTTGTGAAATGACTTGAGA	PGSC0003DMT400048249	Cytochrome P450 monooxygenase	2.5	-1	1	20	526	545	CUUUGUGAAAUGACUUGAGA	AUUCAAGACAUUUUACAAAG	Cleavage					CTTTGTGAAATGACTTGAGA	PGSC0003DMT400048249	Cytochrome P450 monooxygenase	2.5	-1	1	20	526	545	CUUUGUGAAAUGACUUGAGA	AUUCAAGACAUUUUACAAAG	Cleavage		1			CTTTGTGAAATGACTTGAGA	PGSC0003DMT400048249	Cytochrome P450 monooxygenase	2.5	-1	1	20	526	545	CUUUGUGAAAUGACUUGAGA	AUUCAAGACAUUUUACAAAG	Cleavage		1
		CTTTGTGAAATGACTTGAGA	PGSC0003DMT400067887	Fragment	3	-1	1	20	227	246	CUUUGUGAAAUGACUUGAGA	UCUCAGGACAUUUCACAAAC	Cleavage					CTTTGTGAAATGACTTGAGA	PGSC0003DMT400067887	Fragment	3	-1	1	20	227	246	CUUUGUGAAAUGACUUGAGA	UCUCAGGACAUUUCACAAAC	Cleavage		1			CTTTGTGAAATGACTTGAGA	PGSC0003DMT400067887	Fragment	3	-1	1	20	227	246	CUUUGUGAAAUGACUUGAGA	UCUCAGGACAUUUCACAAAC	Cleavage		1
		CTTTGTGAAATGACTTGAGA	PGSC0003DMT400032926	TPX2 (Targeting protein for Xklp2) protein family	3	-1	1	20	1821	1840	CUUUGUGAAAUGACUUGAGA	UCUCAAGUCAUUUUAAAAAU	Cleavage					CTTTGTGAAATGACTTGAGA	PGSC0003DMT400032926	TPX2 (Targeting protein for Xklp2) protein family	3	-1	1	20	1821	1840	CUUUGUGAAAUGACUUGAGA	UCUCAAGUCAUUUUAAAAAU	Cleavage		1			CTTTGTGAAATGACTTGAGA	PGSC0003DMT400032926	TPX2 (Targeting protein for Xklp2) protein family	3	-1	1	20	1821	1840	CUUUGUGAAAUGACUUGAGA	UCUCAAGUCAUUUUAAAAAU	Cleavage		1
		CTTTGTGAAATGACTTGAGA	PGSC0003DMT400032927	TPX2 (Targeting protein for Xklp2) protein family	3	-1	1	20	1904	1923	CUUUGUGAAAUGACUUGAGA	UCUCAAGUCAUUUUAAAAAU	Cleavage					CTTTGTGAAATGACTTGAGA	PGSC0003DMT400032927	TPX2 (Targeting protein for Xklp2) protein family	3	-1	1	20	1904	1923	CUUUGUGAAAUGACUUGAGA	UCUCAAGUCAUUUUAAAAAU	Cleavage		1			CTTTGTGAAATGACTTGAGA	PGSC0003DMT400032927	TPX2 (Targeting protein for Xklp2) protein family	3	-1	1	20	1904	1923	CUUUGUGAAAUGACUUGAGA	UCUCAAGUCAUUUUAAAAAU	Cleavage		1
		CTTTGTGAAATGACTTGAGA	PGSC0003DMT400032924	TPX2 (Targeting protein for Xklp2) protein family	3	-1	1	20	1907	1926	CUUUGUGAAAUGACUUGAGA	UCUCAAGUCAUUUUAAAAAU	Cleavage					CTTTGTGAAATGACTTGAGA	PGSC0003DMT400032924	TPX2 (Targeting protein for Xklp2) protein family	3	-1	1	20	1907	1926	CUUUGUGAAAUGACUUGAGA	UCUCAAGUCAUUUUAAAAAU	Cleavage		1			CTTTGTGAAATGACTTGAGA	PGSC0003DMT400032924	TPX2 (Targeting protein for Xklp2) protein family	3	-1	1	20	1907	1926	CUUUGUGAAAUGACUUGAGA	UCUCAAGUCAUUUUAAAAAU	Cleavage		1
		CTTTGTGAAATGACTTGAGA	PGSC0003DMT400054111	60S ribosomal protein L34	3	-1	1	20	1162	1181	CUUUGUGAAAUGACUUGAGA	UUUCAAGUUCUUUUACAAAG	Translation					CTTTGTGAAATGACTTGAGA	PGSC0003DMT400054111	60S ribosomal protein L34	3	-1	1	20	1162	1181	CUUUGUGAAAUGACUUGAGA	UUUCAAGUUCUUUUACAAAG	Translation		1			CTTTGTGAAATGACTTGAGA	PGSC0003DMT400054111	60S ribosomal protein L34	3	-1	1	20	1162	1181	CUUUGUGAAAUGACUUGAGA	UUUCAAGUUCUUUUACAAAG	Translation		1
		CTTTGTGAAATGACTTGAGA	PGSC0003DMT400054112	60S ribosomal protein L35	3	-1	1	20	1232	1251	CUUUGUGAAAUGACUUGAGA	UUUCAAGUUCUUUUACAAAG	Translation					CTTTGTGAAATGACTTGAGA	PGSC0003DMT400054112	60S ribosomal protein L35	3	-1	1	20	1232	1251	CUUUGUGAAAUGACUUGAGA	UUUCAAGUUCUUUUACAAAG	Translation		1			CTTTGTGAAATGACTTGAGA	PGSC0003DMT400054112	60S ribosomal protein L35	3	-1	1	20	1232	1251	CUUUGUGAAAUGACUUGAGA	UUUCAAGUUCUUUUACAAAG	Translation		1
		CTTTGTGAAATGACTTGAGA	PGSC0003DMT400056036	Peptidyl-tRNA hydrolase	3	-1	1	20	1190	1209	CUUUGUGAAAUGACUUGAGA	UUUCAAUUCAUUUCAUAAAC	Cleavage					CTTTGTGAAATGACTTGAGA	PGSC0003DMT400056036	Peptidyl-tRNA hydrolase	3	-1	1	20	1190	1209	CUUUGUGAAAUGACUUGAGA	UUUCAAUUCAUUUCAUAAAC	Cleavage		1			CTTTGTGAAATGACTTGAGA	PGSC0003DMT400056036	Peptidyl-tRNA hydrolase	3	-1	1	20	1190	1209	CUUUGUGAAAUGACUUGAGA	UUUCAAUUCAUUUCAUAAAC	Cleavage		1
		CTTTGTGAAATGACTTGAGA	PGSC0003DMT400056037	Peptidyl-tRNA hydrolase	3	-1	1	20	1198	1217	CUUUGUGAAAUGACUUGAGA	UUUCAAUUCAUUUCAUAAAC	Cleavage					CTTTGTGAAATGACTTGAGA	PGSC0003DMT400056037	Peptidyl-tRNA hydrolase	3	-1	1	20	1198	1217	CUUUGUGAAAUGACUUGAGA	UUUCAAUUCAUUUCAUAAAC	Cleavage		1			CTTTGTGAAATGACTTGAGA	PGSC0003DMT400056037	Peptidyl-tRNA hydrolase	3	-1	1	20	1198	1217	CUUUGUGAAAUGACUUGAGA	UUUCAAUUCAUUUCAUAAAC	Cleavage		1
		CTTTGTGAAATGACTTGAGA	PGSC0003DMT400056035	Peptidyl-tRNA hydrolase	3	-1	1	20	1273	1292	CUUUGUGAAAUGACUUGAGA	UUUCAAUUCAUUUCAUAAAC	Cleavage					CTTTGTGAAATGACTTGAGA	PGSC0003DMT400056035	Peptidyl-tRNA hydrolase	3	-1	1	20	1273	1292	CUUUGUGAAAUGACUUGAGA	UUUCAAUUCAUUUCAUAAAC	Cleavage		1			CTTTGTGAAATGACTTGAGA	PGSC0003DMT400056035	Peptidyl-tRNA hydrolase	3	-1	1	20	1273	1292	CUUUGUGAAAUGACUUGAGA	UUUCAAUUCAUUUCAUAAAC	Cleavage		1
		CTTTGTGAAATGACTTGAGA	PGSC0003DMT400055333	Cc-nbs-lrr resistance protein	3	-1	1	20	136	155	CUUUGUGAAAUGACUUGAGA	UUGCAAGUCAUUUCACAAGA	Cleavage					CTTTGTGAAATGACTTGAGA	PGSC0003DMT400055333	Cc-nbs-lrr resistance protein	3	-1	1	20	136	155	CUUUGUGAAAUGACUUGAGA	UUGCAAGUCAUUUCACAAGA	Cleavage		1			CTTTGTGAAATGACTTGAGA	PGSC0003DMT400055333	Cc-nbs-lrr resistance protein	3	-1	1	20	136	155	CUUUGUGAAAUGACUUGAGA	UUGCAAGUCAUUUCACAAGA	Cleavage		1
		CTTTGTGAAATGACTTGAGA	PGSC0003DMT400055334	Cc-nbs-lrr resistance protein	3	-1	1	20	553	572	CUUUGUGAAAUGACUUGAGA	UUGCAAGUCAUUUCACAAGA	Cleavage					CTTTGTGAAATGACTTGAGA	PGSC0003DMT400055334	Cc-nbs-lrr resistance protein	3	-1	1	20	553	572	CUUUGUGAAAUGACUUGAGA	UUGCAAGUCAUUUCACAAGA	Cleavage		1			CTTTGTGAAATGACTTGAGA	PGSC0003DMT400055334	Cc-nbs-lrr resistance protein	3	-1	1	20	553	572	CUUUGUGAAAUGACUUGAGA	UUGCAAGUCAUUUCACAAGA	Cleavage		1
		CTTTGTGAAATGACTTGAGA	PGSC0003DMT400055336	Cc-nbs-lrr resistance protein	3	-1	1	20	553	572	CUUUGUGAAAUGACUUGAGA	UUGCAAGUCAUUUCACAAGA	Cleavage					CTTTGTGAAATGACTTGAGA	PGSC0003DMT400055336	Cc-nbs-lrr resistance protein	3	-1	1	20	553	572	CUUUGUGAAAUGACUUGAGA	UUGCAAGUCAUUUCACAAGA	Cleavage		1			CTTTGTGAAATGACTTGAGA	PGSC0003DMT400055336	Cc-nbs-lrr resistance protein	3	-1	1	20	553	572	CUUUGUGAAAUGACUUGAGA	UUGCAAGUCAUUUCACAAGA	Cleavage		1
		CTTTGTGAAATGACTTGAGA	PGSC0003DMT400036973	Serine carboxypeptidase	3	-1	1	20	964	983	CUUUGUGAAAUGACUUGAGA	GUUCAAGUCAUUUCUUGAAG	Cleavage					CTTTGTGAAATGACTTGAGA	PGSC0003DMT400036973	Serine carboxypeptidase	3	-1	1	20	964	983	CUUUGUGAAAUGACUUGAGA	GUUCAAGUCAUUUCUUGAAG	Cleavage		1			CTTTGTGAAATGACTTGAGA	PGSC0003DMT400036973	Serine carboxypeptidase	3	-1	1	20	964	983	CUUUGUGAAAUGACUUGAGA	GUUCAAGUCAUUUCUUGAAG	Cleavage		1
		CTTTGTGAAATGACTTGAGA	PGSC0003DMT400019836	Transcription factor	3	-1	1	20	650	669	CUUUGUGAAAUGACUUGAGA	CCUCAAGUAAUUUCGUGAAG	Cleavage					CTTTGTGAAATGACTTGAGA	PGSC0003DMT400019836	Transcription factor	3	-1	1	20	650	669	CUUUGUGAAAUGACUUGAGA	CCUCAAGUAAUUUCGUGAAG	Cleavage		1			CTTTGTGAAATGACTTGAGA	PGSC0003DMT400019836	Transcription factor	3	-1	1	20	650	669	CUUUGUGAAAUGACUUGAGA	CCUCAAGUAAUUUCGUGAAG	Cleavage		1
		CTTTGTGAAATGACTTGAGA	PGSC0003DMT400019835	Transcription factor	3	-1	1	20	939	958	CUUUGUGAAAUGACUUGAGA	CCUCAAGUAAUUUCGUGAAG	Cleavage					CTTTGTGAAATGACTTGAGA	PGSC0003DMT400019835	Transcription factor	3	-1	1	20	939	958	CUUUGUGAAAUGACUUGAGA	CCUCAAGUAAUUUCGUGAAG	Cleavage		1			CTTTGTGAAATGACTTGAGA	PGSC0003DMT400019835	Transcription factor	3	-1	1	20	939	958	CUUUGUGAAAUGACUUGAGA	CCUCAAGUAAUUUCGUGAAG	Cleavage		1
		CTTTGTGAAATGACTTGAGA	PGSC0003DMT400036974	Serine carboxypeptidase	3	-1	1	20	1368	1387	CUUUGUGAAAUGACUUGAGA	GUUCAAGUCAUUUCUUGAAG	Cleavage					CTTTGTGAAATGACTTGAGA	PGSC0003DMT400036974	Serine carboxypeptidase	3	-1	1	20	1368	1387	CUUUGUGAAAUGACUUGAGA	GUUCAAGUCAUUUCUUGAAG	Cleavage		1			CTTTGTGAAATGACTTGAGA	PGSC0003DMT400036974	Serine carboxypeptidase	3	-1	1	20	1368	1387	CUUUGUGAAAUGACUUGAGA	GUUCAAGUCAUUUCUUGAAG	Cleavage		1
		CTTTGTGAAATGACTTGAGA	PGSC0003DMT400036972	Serine carboxypeptidase	3	-1	1	20	1456	1475	CUUUGUGAAAUGACUUGAGA	GUUCAAGUCAUUUCUUGAAG	Cleavage					CTTTGTGAAATGACTTGAGA	PGSC0003DMT400036972	Serine carboxypeptidase	3	-1	1	20	1456	1475	CUUUGUGAAAUGACUUGAGA	GUUCAAGUCAUUUCUUGAAG	Cleavage		1			CTTTGTGAAATGACTTGAGA	PGSC0003DMT400036972	Serine carboxypeptidase	3	-1	1	20	1456	1475	CUUUGUGAAAUGACUUGAGA	GUUCAAGUCAUUUCUUGAAG	Cleavage		1
		CTTTGTGAAATGACTTGAGA	PGSC0003DMT400036971	Serine carboxypeptidase	3	-1	1	20	1477	1496	CUUUGUGAAAUGACUUGAGA	GUUCAAGUCAUUUCUUGAAG	Cleavage					CTTTGTGAAATGACTTGAGA	PGSC0003DMT400036971	Serine carboxypeptidase	3	-1	1	20	1477	1496	CUUUGUGAAAUGACUUGAGA	GUUCAAGUCAUUUCUUGAAG	Cleavage		1			CTTTGTGAAATGACTTGAGA	PGSC0003DMT400036971	Serine carboxypeptidase	3	-1	1	20	1477	1496	CUUUGUGAAAUGACUUGAGA	GUUCAAGUCAUUUCUUGAAG	Cleavage		1
		CTTTGTGAAATGACTTGAGA	PGSC0003DMT400055176	N-acetyl-glutamate synthase	3	-1	1	20	2072	2091	CUUUGUGAAAUGACUUGAGA	ACUCAAGUCAUUAUAUAAGG	Cleavage					CTTTGTGAAATGACTTGAGA	PGSC0003DMT400055176	N-acetyl-glutamate synthase	3	-1	1	20	2072	2091	CUUUGUGAAAUGACUUGAGA	ACUCAAGUCAUUAUAUAAGG	Cleavage		1			CTTTGTGAAATGACTTGAGA	PGSC0003DMT400055176	N-acetyl-glutamate synthase	3	-1	1	20	2072	2091	CUUUGUGAAAUGACUUGAGA	ACUCAAGUCAUUAUAUAAGG	Cleavage		1
		CTTTGTGAAATGACTTGAGA	PGSC0003DMT400055175	N-acetyl-glutamate synthase	3	-1	1	20	2095	2114	CUUUGUGAAAUGACUUGAGA	ACUCAAGUCAUUAUAUAAGG	Cleavage					CTTTGTGAAATGACTTGAGA	PGSC0003DMT400055175	N-acetyl-glutamate synthase	3	-1	1	20	2095	2114	CUUUGUGAAAUGACUUGAGA	ACUCAAGUCAUUAUAUAAGG	Cleavage		1			CTTTGTGAAATGACTTGAGA	PGSC0003DMT400055175	N-acetyl-glutamate synthase	3	-1	1	20	2095	2114	CUUUGUGAAAUGACUUGAGA	ACUCAAGUCAUUAUAUAAGG	Cleavage		1
		CTTTGTGAAATGACTTGAGA	PGSC0003DMT400032724	Protein phosphatase 2c	3	-1	1	20	949	968	CUUUGUGAAAUGACUUGAGA	GUUCAAGUCAAUUUACAGAG	Translation					CTTTGTGAAATGACTTGAGA	PGSC0003DMT400032724	Protein phosphatase 2c	3	-1	1	20	949	968	CUUUGUGAAAUGACUUGAGA	GUUCAAGUCAAUUUACAGAG	Translation		1			CTTTGTGAAATGACTTGAGA	PGSC0003DMT400032724	Protein phosphatase 2c	3	-1	1	20	949	968	CUUUGUGAAAUGACUUGAGA	GUUCAAGUCAAUUUACAGAG	Translation		1
		CTTTGTGAAATGACTTGAGA	PGSC0003DMT400032726	Protein phosphatase 2c	3	-1	1	20	949	968	CUUUGUGAAAUGACUUGAGA	GUUCAAGUCAAUUUACAGAG	Translation					CTTTGTGAAATGACTTGAGA	PGSC0003DMT400032726	Protein phosphatase 2c	3	-1	1	20	949	968	CUUUGUGAAAUGACUUGAGA	GUUCAAGUCAAUUUACAGAG	Translation		1			CTTTGTGAAATGACTTGAGA	PGSC0003DMT400032726	Protein phosphatase 2c	3	-1	1	20	949	968	CUUUGUGAAAUGACUUGAGA	GUUCAAGUCAAUUUACAGAG	Translation		1
		CTTTGTGAAATGACTTGAGA	PGSC0003DMT400032725	Protein phosphatase 2c	3	-1	1	20	949	968	CUUUGUGAAAUGACUUGAGA	GUUCAAGUCAAUUUACAGAG	Translation					CTTTGTGAAATGACTTGAGA	PGSC0003DMT400032725	Protein phosphatase 2c	3	-1	1	20	949	968	CUUUGUGAAAUGACUUGAGA	GUUCAAGUCAAUUUACAGAG	Translation		1			CTTTGTGAAATGACTTGAGA	PGSC0003DMT400032725	Protein phosphatase 2c	3	-1	1	20	949	968	CUUUGUGAAAUGACUUGAGA	GUUCAAGUCAAUUUACAGAG	Translation		1
		CTTTGTGAAATGACTTGAGA	PGSC0003DMT400032723	Protein phosphatase 2c	3	-1	1	20	949	968	CUUUGUGAAAUGACUUGAGA	GUUCAAGUCAAUUUACAGAG	Translation					CTTTGTGAAATGACTTGAGA	PGSC0003DMT400032723	Protein phosphatase 2c	3	-1	1	20	949	968	CUUUGUGAAAUGACUUGAGA	GUUCAAGUCAAUUUACAGAG	Translation		1			CTTTGTGAAATGACTTGAGA	PGSC0003DMT400032723	Protein phosphatase 2c	3	-1	1	20	949	968	CUUUGUGAAAUGACUUGAGA	GUUCAAGUCAAUUUACAGAG	Translation		1
		CTTTGTGAAATGACTTGAGA	PGSC0003DMT400032727	Protein phosphatase 2c	3	-1	1	20	949	968	CUUUGUGAAAUGACUUGAGA	GUUCAAGUCAAUUUACAGAG	Translation					CTTTGTGAAATGACTTGAGA	PGSC0003DMT400032727	Protein phosphatase 2c	3	-1	1	20	949	968	CUUUGUGAAAUGACUUGAGA	GUUCAAGUCAAUUUACAGAG	Translation		1			CTTTGTGAAATGACTTGAGA	PGSC0003DMT400032727	Protein phosphatase 2c	3	-1	1	20	949	968	CUUUGUGAAAUGACUUGAGA	GUUCAAGUCAAUUUACAGAG	Translation		1
		CTTTGTGAAATGACTTGAGA	PGSC0003DMT400002317	Cation transport protein chaC	3	-1	1	20	1	20	CUUUGUGAAAUGACUUGAGA	UUUUAUUUCAUUUCACAAAG	Cleavage					CTTTGTGAAATGACTTGAGA	PGSC0003DMT400002317	Cation transport protein chaC	3	-1	1	20	1	20	CUUUGUGAAAUGACUUGAGA	UUUUAUUUCAUUUCACAAAG	Cleavage		1			CTTTGTGAAATGACTTGAGA	PGSC0003DMT400002317	Cation transport protein chaC	3	-1	1	20	1	20	CUUUGUGAAAUGACUUGAGA	UUUUAUUUCAUUUCACAAAG	Cleavage		1
		CTTTGTGAAATGACTTGAGA	PGSC0003DMT400038131	Conserved gene of unknown function	3	-1	1	20	619	638	CUUUGUGAAAUGACUUGAGA	CUUCAAAUCAUUUCAUAAAA	Cleavage					CTTTGTGAAATGACTTGAGA	PGSC0003DMT400038131	Conserved gene of unknown function	3	-1	1	20	619	638	CUUUGUGAAAUGACUUGAGA	CUUCAAAUCAUUUCAUAAAA	Cleavage		1			CTTTGTGAAATGACTTGAGA	PGSC0003DMT400038131	Conserved gene of unknown function	3	-1	1	20	619	638	CUUUGUGAAAUGACUUGAGA	CUUCAAAUCAUUUCAUAAAA	Cleavage		1
		CTTTGTGAAATGACTTGAGA	PGSC0003DMT400051636	Hypothetical gene of unknown function	3	-1	1	20	208	227	CUUUGUGAAAUGACUUGAGA	ACUAAAGUUGUUUUACAAGG	Cleavage					CTTTGTGAAATGACTTGAGA	PGSC0003DMT400051636	Hypothetical gene of unknown function	3	-1	1	20	208	227	CUUUGUGAAAUGACUUGAGA	ACUAAAGUUGUUUUACAAGG	Cleavage		1			CTTTGTGAAATGACTTGAGA	PGSC0003DMT400051636	Hypothetical gene of unknown function	3	-1	1	20	208	227	CUUUGUGAAAUGACUUGAGA	ACUAAAGUUGUUUUACAAGG	Cleavage		1
		CTTTGTGAAATGACTTGAGA	PGSC0003DMT400021436	Hypothetical gene of unknown function	3	-1	1	20	292	311	CUUUGUGAAAUGACUUGAGA	ACUAAAGUUGUUUUACAAGG	Cleavage					CTTTGTGAAATGACTTGAGA	PGSC0003DMT400021436	Hypothetical gene of unknown function	3	-1	1	20	292	311	CUUUGUGAAAUGACUUGAGA	ACUAAAGUUGUUUUACAAGG	Cleavage		1			CTTTGTGAAATGACTTGAGA	PGSC0003DMT400021436	Hypothetical gene of unknown function	3	-1	1	20	292	311	CUUUGUGAAAUGACUUGAGA	ACUAAAGUUGUUUUACAAGG	Cleavage		1
		CTTTGTGAAATGACTTGAGA	PGSC0003DMT400028528	Hypothetical gene of unknown function	3	-1	1	20	429	448	CUUUGUGAAAUGACUUGAGA	ACUAAAGUUGUUUUACAAGG	Cleavage					CTTTGTGAAATGACTTGAGA	PGSC0003DMT400028528	Hypothetical gene of unknown function	3	-1	1	20	429	448	CUUUGUGAAAUGACUUGAGA	ACUAAAGUUGUUUUACAAGG	Cleavage		1			CTTTGTGAAATGACTTGAGA	PGSC0003DMT400028528	Hypothetical gene of unknown function	3	-1	1	20	429	448	CUUUGUGAAAUGACUUGAGA	ACUAAAGUUGUUUUACAAGG	Cleavage		1
		CTTTGTGAAATGACTTGAGA	PGSC0003DMT400023730	Ovule receptor-like kinase 28	3	-1	1	20	897	916	CUUUGUGAAAUGACUUGAGA	CCACAAGUCAUUUGACGAAG	Cleavage					CTTTGTGAAATGACTTGAGA	PGSC0003DMT400023730	Ovule receptor-like kinase 28	3	-1	1	20	897	916	CUUUGUGAAAUGACUUGAGA	CCACAAGUCAUUUGACGAAG	Cleavage		1			CTTTGTGAAATGACTTGAGA	PGSC0003DMT400023730	Ovule receptor-like kinase 28	3	-1	1	20	897	916	CUUUGUGAAAUGACUUGAGA	CCACAAGUCAUUUGACGAAG	Cleavage		1
		CTTTGTGAAATGACTTGAGA	PGSC0003DMT400023732	Ovule receptor-like kinase 29	3	-1	1	20	1264	1283	CUUUGUGAAAUGACUUGAGA	CCACAAGUCAUUUGACGAAG	Cleavage					CTTTGTGAAATGACTTGAGA	PGSC0003DMT400023732	Ovule receptor-like kinase 29	3	-1	1	20	1264	1283	CUUUGUGAAAUGACUUGAGA	CCACAAGUCAUUUGACGAAG	Cleavage		1			CTTTGTGAAATGACTTGAGA	PGSC0003DMT400023732	Ovule receptor-like kinase 29	3	-1	1	20	1264	1283	CUUUGUGAAAUGACUUGAGA	CCACAAGUCAUUUGACGAAG	Cleavage		1
		CTTTGTGAAATGACTTGAGA	PGSC0003DMT400067334	Protein phosphatase 1 regulatory subunit	3	-1	1	20	842	861	CUUUGUGAAAUGACUUGAGA	GCUUGGUUUAUUUCACAAAG	Cleavage					CTTTGTGAAATGACTTGAGA	PGSC0003DMT400067334	Protein phosphatase 1 regulatory subunit	3	-1	1	20	842	861	CUUUGUGAAAUGACUUGAGA	GCUUGGUUUAUUUCACAAAG	Cleavage		1			CTTTGTGAAATGACTTGAGA	PGSC0003DMT400067334	Protein phosphatase 1 regulatory subunit	3	-1	1	20	842	861	CUUUGUGAAAUGACUUGAGA	GCUUGGUUUAUUUCACAAAG	Cleavage		1
		CTTTGTGAAATGACTTGAGA	PGSC0003DMT400067335	Protein phosphatase 1 regulatory subunit	3	-1	1	20	972	991	CUUUGUGAAAUGACUUGAGA	GCUUGGUUUAUUUCACAAAG	Cleavage					CTTTGTGAAATGACTTGAGA	PGSC0003DMT400067335	Protein phosphatase 1 regulatory subunit	3	-1	1	20	972	991	CUUUGUGAAAUGACUUGAGA	GCUUGGUUUAUUUCACAAAG	Cleavage		1			CTTTGTGAAATGACTTGAGA	PGSC0003DMT400067335	Protein phosphatase 1 regulatory subunit	3	-1	1	20	972	991	CUUUGUGAAAUGACUUGAGA	GCUUGGUUUAUUUCACAAAG	Cleavage		1
		CTTTGTGAAATGACTTGAGA	PGSC0003DMT400067333	Protein phosphatase 1 regulatory subunit	3	-1	1	20	1068	1087	CUUUGUGAAAUGACUUGAGA	GCUUGGUUUAUUUCACAAAG	Cleavage					CTTTGTGAAATGACTTGAGA	PGSC0003DMT400067333	Protein phosphatase 1 regulatory subunit	3	-1	1	20	1068	1087	CUUUGUGAAAUGACUUGAGA	GCUUGGUUUAUUUCACAAAG	Cleavage		1			CTTTGTGAAATGACTTGAGA	PGSC0003DMT400067333	Protein phosphatase 1 regulatory subunit	3	-1	1	20	1068	1087	CUUUGUGAAAUGACUUGAGA	GCUUGGUUUAUUUCACAAAG	Cleavage		1
		CTTTGTGAAATGACTTGAGA	PGSC0003DMT400067332	Protein phosphatase 1 regulatory subunit	3	-1	1	20	972	991	CUUUGUGAAAUGACUUGAGA	GCUUGGUUUAUUUCACAAAG	Cleavage					CTTTGTGAAATGACTTGAGA	PGSC0003DMT400067332	Protein phosphatase 1 regulatory subunit	3	-1	1	20	972	991	CUUUGUGAAAUGACUUGAGA	GCUUGGUUUAUUUCACAAAG	Cleavage		1			CTTTGTGAAATGACTTGAGA	PGSC0003DMT400067332	Protein phosphatase 1 regulatory subunit	3	-1	1	20	972	991	CUUUGUGAAAUGACUUGAGA	GCUUGGUUUAUUUCACAAAG	Cleavage		1
230	PC-3p-2979 661	CTGCCACGATCCACTGAGA	PGSC0003DMT400082128	Hypothetical gene of unknown function	3	-1	1	19	236	254	CUGCCACGAUCCACUGAGA	UCUCAGUGGAUCGUAUCAG	Cleavage
		CTGCCACGATCCACTGAGA	PGSC0003DMT400000346	ARF domain class transcription factor	3	-1	1	19	989	1007	CUGCCACGAUCCACUGAGA	UCUCAGUGGAGCUUGGCAG	Cleavage
		CTGCCACGATCCACTGAGA	PGSC0003DMT400000345	ARF domain class transcription factor	3	-1	1	19	1855	1873	CUGCCACGAUCCACUGAGA	UCUCAGUGGAGCUUGGCAG	Cleavage
		CTGCCACGATCCACTGAGA	PGSC0003DMT400000344	ARF domain class transcription factor	3	-1	1	19	2036	2054	CUGCCACGAUCCACUGAGA	UCUCAGUGGAGCUUGGCAG	Cleavage
176	PC-5p-10686 200	TCAGCCAGCCCAAGTCAGTAG	PGSC0003DMT400096952	Hypothetical gene of unknown function	2	-1	1	21	287	307	UCAGCCAGCCCAAGUCAGUAG	AGAUGGAUUUGGGCUGGCUGA	Cleavage
		TCAGCCAGCCCAAGTCAGTAG	PGSC0003DMT400064784	Tyrosyl-tRNA synthetase	2.5	-1	1	21	400	420	UCAGCCAGCCCAAGUCAGUAG	AAACUGACUUCGGCUGGCUGC	Translation
		TCAGCCAGCCCAAGTCAGTAG	PGSC0003DMT400087330	Hypothetical gene of unknown function	3	-1	1	21	422	442	UCAGCCAGCCCAAGUCAGUAG	AGAUGGACCUGGGCUGGCUGA	Cleavage
		TCAGCCAGCCCAAGTCAGTAG	PGSC0003DMT400001690	JHL06P13.11 protein	3	-1	1	21	3152	3172	UCAGCCAGCCCAAGUCAGUAG	GGACAGAUUUGGGCAGGCUGA	Cleavage
		TCAGCCAGCCCAAGTCAGTAG	PGSC0003DMT400001689	JHL06P13.11 protein	3	-1	1	21	3265	3285	UCAGCCAGCCCAAGUCAGUAG	GGACAGAUUUGGGCAGGCUGA	Cleavage
		TCAGCCAGCCCAAGTCAGTAG	PGSC0003DMT400001691	JHL06P13.11 protein	3	-1	1	21	3532	3552	UCAGCCAGCCCAAGUCAGUAG	GGACAGAUUUGGGCAGGCUGA	Cleavage
		TCAGCCAGCCCAAGTCAGTAG	PGSC0003DMT400072976	DUF863 domain containing protein	3	-1	1	21	559	579	UCAGCCAGCCCAAGUCAGUAG	AAGCUCAAUUGGGUUGGCUGA	Cleavage
		TCAGCCAGCCCAAGTCAGTAG	PGSC0003DMT400072977	DUF863 domain containing protein	3	-1	1	21	1161	1181	UCAGCCAGCCCAAGUCAGUAG	AAG
196	PC-3p-6013 346	EXPECTATION OVER 3
216	PC-3p-40282 47	CTACTTTTAACGTTATTTTACT	PGSC0003DMT400064735	Protein RIK	1.5	-1	1	22	579	600	CUACUUUUAACGUUAUUUUACU	AGUAAAAUAAUGUUAAAAGUAU	Cleavage
		CTACTTTTAACGTTATTTTACT	PGSC0003DMT400001565	Serine-threonine protein kinase, plant-type	2	-1	1	22	1742	1763	CUACUUUUAACGUUAUUUUACU	CUCACAAAAACGUUAAAAGUAG	Cleavage
		CTACTTTTAACGTTATTTTACT	PGSC0003DMT400054752	Mitogen-activated protein kinase 10	2.5	-1	1	22	52	73	CUACUUUUAACGUUAUUUUACU	AGGAAAAUAAUGGUAAAAGUGG	Translation
		CTACTTTTAACGTTATTTTACT	PGSC0003DMT400054750	Mitogen-activated protein kinase 10	2.5	-1	1	22	1658	1679	CUACUUUUAACGUUAUUUUACU	AGGAAAAUAAUGGUAAAAGUGG	Translation
		CTACTTTTAACGTTATTTTACT	PGSC0003DMT400062838	tRNA ligase	2.5	-1	1	22	923	944	CUACUUUUAACGUUAUUUUACU	ACCAAGAUGAUGUUGAAAGUGG	Cleavage
		CTACTTTTAACGTTATTTTACT	PGSC0003DMT400062837	tRNA ligase	2.5	-1	1	22	1646	1667	CUACUUUUAACGUUAUUUUACU	ACCAAGAUGAUGUUGAAAGUGG	Cleavage
		CTACTTTTAACGTTATTTTACT	PGSC0003DMT400070591	Ninja-family protein mc410	2.5	-1	1	22	300	321	CUACUUUUAACGUUAUUUUACU	CGGAAGAAAAUGUUAAAGGUAG	Cleavage
		CTACTTTTAACGTTATTTTACT	PGSC0003DMT400081308	mRNA, clone: RTFL01-29-J04	2.5	-1	1	22	206	227	CUACUUUUAACGUUAUUUUACU	AAAAGAACAGUGUUAAAAGUAG	Cleavage
		CTACTTTTAACGTTATTTTACT	PGSC0003DMT400096000	NAC transcription factor	3	-1	1	22	678	699	CUACUUUUAACGUUAUUUUACU	AGAGAGACAACGUUGGAAGUAG	Cleavage
		CTACTTTTAACGTTATTTTACT	PGSC0003DMT400097372	NAC transcription factor	3	-1	1	22	676	697	CUACUUUUAACGUUAUUUUACU	AGAGAGAGAACGUUGGAAGUAG	Cleavage
		CTACTTTTAACGTTATTTTACT	PGSC0003DMT400017189	Conserved gene of unknown function	3	-1	1	22	290	311	CUACUUUUAACGUUAUUUUACU	AAGAAAAUGAAGUUAAAAGUAU	Cleavage
		CTACTTTTAACGTTATTTTACT	PGSC0003DMT400043114	Conserved gene of unknown function	3	-1	1	22	658	679	CUACUUUUAACGUUAUUUUACU	UGGAAAAUACUGUUAGGAGUAG	Cleavage
		CTACTTTTAACGTTATTTTACT	PGSC0003DMT400043115	Conserved gene of unknown function	3	-1	1	22	658	679	CUACUUUUAACGUUAUUUUACU	UGGAAAAUACUGUUAGGAGUAG	Cleavage
		CTACTTTTAACGTTATTTTACT	PGSC0003DMT400040528	Resistance gene	3	-1	1	22	1378	1399	CUACUUUUAACGUUAUUUUACU	GAGGAGAUGACGUUGGAGGUAG	Cleavage
		CTACTTTTAACGTTATTTTACT	PGSC0003DMT400049504	Transcription factor	3	-1	1	22	2225	2246	CUACUUUUAACGUUAUUUUACU	AACAAAAAAACGUUAGAGGUAU	Cleavage
		CTACTTTTAACGTTATTTTACT	PGSC0003DMT400088350	NAC transcription factor	3	-1	1	22	556	577	CUACUUUUAACGUUAUUUUACU	AAAGAGACAACGUUGGAAGUAG	Cleavage
		CTACTTTTAACGTTATTTTACT	PGSC0003DMT400041232	Glyoxal oxidase	3	-1	1	22	576	597	CUACUUUUAACGUUAUUUUACU	UUCAAUAUGACGUUGAGAGUGG	Cleavage
173	PC-5p-14130 152	CAGCCAGGAGGTTTGCCTAGAA	PGSC0003DMT400096461	DNA helicase, UvrD/REP type domain containing protein	3	-1	1	22	4531	4552	CAGCCAGGAGGUUUGCCUAGAA	UUUGAGGCAAGUCUUCUGGUUG	Cleavage
		CAGCCAGGAGGTTTGCCTAGAA	PGSC0003DMT400017949	Protein phosphatase 2a, regulatory subunit	3	-1	1	22	1124	1145	CAGCCAGGAGGUUUGCCUAGAA	UAAUAGGCAAACCUUCUAGCUU	Cleavage
		CAGCCAGGAGGTTTGCCTAGAA	PGSC0003DMT400017950	Protein phosphatase 2a, regulatory subunit	3	-1	1	22	2778	2799	CAGCCAGGAGGUUUGCCUAGAA	UAAUAGGCAAACCUUCUAGCUU	Cleavage
		CAGCCAGGAGGTTTGCCTAGAA	PGSC0003DMT400063804	Pentatricopeptide repeat-containing protein, mitochondrial	3	-1	1	22	2900	2921	CAGCCAGGAGGUUUGCCUAGAA	GAGUGAGGAAGCCUCCUGGCUG	Cleavage
147	PC-5p-4138 490	TTGGACTTTGGGATGGGCCGGCC	PGSC0003DMT400087227	Hypothetical gene of unknown function	2	-1	1	23	2245	2267	UUGGACUUUGGGAUGGGCCGGCC	GGCAGGCCCAUCACAAGGUCCAA	Translation
		TTGGACTTTGGGATGGGCCGGCC	PGSC0003DMT400002729	Hypothetical gene of unknown function	2	-1	1	23	829	851	UUGGACUUUGGGAUGGGCCGGCC	GGCAGGCCCAUCACAAGGUCCAA	Translation
		TTGGACTTTGGGATGGGCCGGCC	PGSC0003DMT400083497	non-LTR retroelement reverse transcriptase	2	-1	1	23	1200	1222	UUGGACUUUGGGAUGGGCCGGCC	AGCAGGCCCAUCACAAGGUCCAA	Translation
		TTGGACTTTGGGATGGGCCGGCC	PGSC0003DMT400041120	Integrase core domain containing protein	2	-1	1	23	532	554	UUGGACUUUGGGAUGGGCCGGCC	CAACGGUCUAUCUCAAAGUCCGA	Cleavage
		TTGGACTTTGGGATGGGCCGGCC	PGSC0003DMT400030193	Early-responsive to dehydration protein	2.5	-1	1	23	571	593	UUGGACUUUGGGAUGGGCCGGCC	GUCCGUUCUAUCCCAAAGUCUAA	Cleavage
		TTGGACTTTGGGATGGGCCGGCC	PGSC0003DMT400089663	Hypothetical gene of unknown function	2.5	-1	1	23	235	257	UUGGACUUUGGGAUGGGCCGGCC	CAUCGGUCUAUCUCAGAGUCCGA	Cleavage
		TTGGACTTTGGGATGGGCCGGCC	PGSC0003DMT400090910	Integrase core domain containing protein	2.5	-1	1	23	983	1005	UUGGACUUUGGGAUGGGCCGGCC	CAGCGGUCUAUCUCAGAGUCCGA	Cleavage
		TTGGACTTTGGGATGGGCCGGCC	PGSC0003DMT400088345	Integrase core domain containing protein	2.5	-1	1	23	895	917	UUGGACUUUGGGAUGGGCCGGCC	CAACGGUCUAUCUCAGAGUCCGA	Cleavage
		TTGGACTTTGGGATGGGCCGGCC	PGSC0003DMT400097766	Integrase core domain containing protein	2.5	-1	1	23	484	506	UUGGACUUUGGGAUGGGCCGGCC	CAGCGGUCUAUUUCAGAGUCCAA	Cleavage
		TTGGACTTTGGGATGGGCCGGCC	PGSC0003DMT400085574	Integrase core domain containing protein	2.5	-1	1	23	209	231	UUGGACUUUGGGAUGGGCCGGCC	AAGCGGUCUAUCUCAGAGUCCGA	Cleavage
		TTGGACTTTGGGATGGGCCGGCC	PGSC0003DMT400094506	Hypothetical gene of unknown function	2.5	-1	1	23	37	59	UUGGACUUUGGGAUGGGCCGGCC	CAAUGGUCCAUAUCAAAGUCCAA	Cleavage
		TTGGACTTTGGGATGGGCCGGCC	PGSC0003DMT400087719	Polyprotein protein	2.5	-1	1	23	356	378	UUGGACUUUGGGAUGGGCCGGCC	UGGUGACCCAUCCCGAGGUCCAG	Cleavage
		TTGGACTTTGGGATGGGCCGGCC	PGSC0003DMT400010120	endonuclease or glycosyl hydrolase	3	-1	1	23	911	933	UUGGACUUUGGGAUGGGCCGGCC	UGUCGGCCCAUUCCAAAGUCAAU	Cleavage
		TTGGACTTTGGGATGGGCCGGCC	PGSC0003DMT400003471	Protein COBRA	3	-1	1	23	3617	3639	UUGGACUUUGGGAUGGGCCGGCC	CCCAUGUCCAUCCUAGGGUCCAA	Cleavage
		TTGGACTTTGGGATGGGCCGGCC	PGSC0003DMT400003470	Protein COBRA	3	-1	1	23	3606	3628	UUGGACUUUGGGAUGGGCCGGCC	CCCAUGUCCAUCCUAGGGUCCAA	Cleavage
		TTGGACTTTGGGATGGGCCGGCC	PGSC0003DMT400031012	Phosphatidylserine decarboxylase	3	-1	1	23	849	871	UUGGACUUUGGGAUGGGCCGGCC	CAUUGGCUUCUCCUAAAGUCCGA	Cleavage
		TTGGACTTTGGGATGGGCCGGCC	PGSC0003DMT400055807	Conserved gene of unknown function	3	-1	1	23	103	125	UUGGACUUUGGGAUGGGCCGGCC	CAUUUGCCCAUCCCAAAGCUCAA	Cleavage
		TTGGACTTTGGGATGGGCCGGCC	PGSC0003DMT400031013	Phosphatidylserine decarboxylase	3	-1	1	23	856	878	UUGGACUUUGGGAUGGGCCGGCC	CAUUGGCUUCUCCUAAAGUCCGA	Cleavage
		TTGGACTTTGGGATGGGCCGGCC	PGSC0003DMT400031014	Phosphatidylserine decarboxylase	3	-1	1	23	856	878	UUGGACUUUGGGAUGGGCCGGCC	CAUUGGCUUCUCCUAAAGUCCGA	Cleavage
		TTGGACTTTGGGATGGGCCGGCC	PGSC0003DMT400092820	Conserved gene of unknown function	3	-1	1	23	1528	1550	UUGGACUUUGGGAUGGGCCGGCC	AGUAGACCCAUCACAAGGUCCAA	Translation
		TTGGACTTTGGGATGGGCCGGCC	PGSC0003DMT400015086	Receptor kinase-like protein	3	-1	1	23	1189	1211	UUGGACUUUGGGAUGGGCCGGCC	AUGGGUCCUAUCCCAAAGUUUAG	Cleavage
		TTGGACTTTGGGATGGGCCGGCC	PGSC0003DMT400015087	Receptor kinase-like protein	3	-1	1	23	1189	1211	UUGGACUUUGGGAUGGGCCGGCC	AUGGGUCCUAUCCCAAAGUUUAG	Cleavage
247	PC-3p-14680 147	AAGAGAATTCTGGTTTGTGGTGGC	PGSC0003DMT400083259	Hypothetical gene of unknown function	1.5	-1	1	24	504	527	AAGAGAAUUCUGGUUUGUGGUGGC	CAAGUCACAAGCUAGAAUUCUUUU	Cleavage
		AAGAGAATTCTGGTTTGTGGTGGC	PGSC0003DMT400033118	Heat shock protein DnaJ with tetratricopeptide repeat	2.5	-1	1	24	1525	1548	AAGAGAAUUCUGGUUUGUGGUGGC	GUCACCACAAGCCAGAAUUUCCUU	Cleavage
		AAGAGAATTCTGGTTTGTGGTGGC	PGSC0003DMT400066338	ABA 8'-hydroxylase CYPA4 variant 1	3	-1	1	24	720	743	AAGAGAAUUCUGGUUUGUGGUGGC	UUCAUCACAAUCCAGAAUUUUUUG	Cleavage
		AAGAGAATTCTGGTTTGTGGTGGC	PGSC0003DMT400066335	ABA 8'-hydroxylase CYPA4 variant 2	3	-1	1	24	983	1006	AAGAGAAUUCUGGUUUGUGGUGGC	UUCAUCACAAUCCAGAAUUUUUUG	Cleavage
		AAGAGAATTCTGGTTTGTGGTGGC	PGSC0003DMT400020589	ABA 8'-hydroxylase	3	-1	1	24	1217	1240	AAGAGAAUUCUGGUUUGUGGUGGC	UUCAUCACAACCCAGAGUUCUUUC	Cleavage
		AAGAGAATTCTGGTTTGTGGTGGC	PGSC0003DMT400066337	ABA 8'-hydroxylase CYPA4 variant 1	3	-1	1	24	2333	2356	AAGAGAAUUCUGGUUUGUGGUGGC	UUCAUCACAAUCCAGAAUUUUUUG	Cleavage
		AAGAGAATTCTGGTTTGTGGTGGC	PGSC0003DMT400067325	DNA cross-link repair protein pso2/snm1	3	-1	1	24	38	61	AAGAGAAUUCUGGUUUGUGGUGGC	UUCCCCGCCAACCAAAAUUCUCUU	Translation
		AAGAGAATTCTGGTTTGTGGTGGC	PGSC0003DMT400013162	GYF domain-containing protein	3	-1	1	24	55	78	AAGAGAAUUCUGGUUUGUGGUGGC	AGCAGCAUAAAUUAGGGUUUUCUU	Cleavage
		AAGAGAATTCTGGTTTGTGGTGGC	PGSC0003DMT400013160	GYF domain-containing protein	3	-1	1	24	55	78	AAGAGAAUUCUGGUUUGUGGUGGC	AGCAGCAUAAAUUAGGGUUUUCUU	Cleavage
		AAGAGAATTCTGGTTTGTGGTGGC	PGSC0003DMT400013161	GYF domain-containing protein	3	-1	1	24	55	78	AAGAGAAUUCUGGUUUGUGGUGGC	AGCAGCAUAAAUUAGGGUUUUCUU	Cleavage
		AAGAGAATTCTGGTTTGTGGTGGC	PGSC0003DMT400067326	DNA cross-link repair protein pso2/snm1	3	-1	1	24	38	61	AAGAGAAUUCUGGUUUGUGGUGGC	UUCCCCGCCAACCAAAAUUCUCUU	Translation
		AAGAGAATTCTGGTTTGTGGTGGC	PGSC0003DMT400004336	dolichyl pyrophosphate Glc1Man9GlcNAc2 alpha-1,3-glucosyltransferase	3	-1	1	24	646	669	AAGAGAAUUCUGGUUUGUGGUGGC	CAAAUCACAACCCACAAUUCUUUU	Translation
		AAGAGAATTCTGGTTTGTGGTGGC	PGSC0003DMT400050202	Beta-fructofuranosidase	3	-1	1	24	470	493	AAGAGAAUUCUGGUUUGUGGUGGC	GUGUUCACAAGCUGGAAUUCUAUU	Cleavage
		AAGAGAATTCTGGTTTGTGGTGGC	PGSC0003DMT400035592	Auxin response factor	3	-1	1	24	746	768	AAGAGAAUUCUGGUUUGUGGUGGC	UAAACCACAA-CCAGAAUUUUUUU	Cleavage
		AAGAGAATTCTGGTTTGTGGTGGC	PGSC0003DMT400050203	Beta-fructofuranosidase	3	-1	1	24	1045	1068	AAGAGAAUUCUGGUUUGUGGUGGC	GUGUUCACAAGCUGGAAUUCUAUU	Cleavage
		AAGAGAATTCTGGTTTGTGGTGGC	PGSC0003DMT400050204	Beta-fructofuranosidase	3	-1	1	24	2307	2330	AAGAGAAUUCUGGUUUGUGGUGGC	GUGUUCACAAGCUGGAAUUCUAUU	Cleavage
[truncated: 193 more columns]
