# Supplementary material for: Identification of potassium phosphite responsive miRNAs and their targets in potato
Source: PLoS One. 2019 Sep 12;14(9):e0222346. doi: 10.1371/journal.pone.0222346 (PMC6742386; doi:10.1371/journal.pone.0222346)
Supplement: S5 Table — (XLS) [file pone.0222346.s005.xls]

## Sheet: GO_miRNA_Gene
GO ID	Transcript ID	Gene ID	Gene Annoation	miRNA	GO Function	GO name	Pvalue of Fisher's Exact Test
GO:0010014	PGSC0003DMT400006735	PGSC0003DMT400006735	-	stu-miR166b	biological_process	meristem initiation	2.1175e-17
GO:0010014	PGSC0003DMT400068037	PGSC0003DMT400068037	-	stu-miR166b	biological_process	meristem initiation	2.1175e-17
GO:0010014	PGSC0003DMT400074932	PGSC0003DMT400074932	-	stu-miR166b	biological_process	meristem initiation	2.1175e-17
GO:0010014	PGSC0003DMT400030829	PGSC0003DMT400030829	-	stu-miR166b	biological_process	meristem initiation	2.1175e-17
GO:0010014	PGSC0003DMT400074934	PGSC0003DMT400074934	-	stu-miR166b	biological_process	meristem initiation	2.1175e-17
GO:0010014	PGSC0003DMT400054421	PGSC0003DMT400054421	-	stu-miR166b	biological_process	meristem initiation	2.1175e-17
GO:0010014	PGSC0003DMT400020801	PGSC0003DMT400020801	-	stu-miR166b	biological_process	meristem initiation	2.1175e-17
GO:0010014	PGSC0003DMT400006735	PGSC0003DMT400006735	-	sly-miR166a_R+1	biological_process	meristem initiation	2.1175e-17
GO:0010014	PGSC0003DMT400068037	PGSC0003DMT400068037	-	sly-miR166a_R+1	biological_process	meristem initiation	2.1175e-17
GO:0010014	PGSC0003DMT400074932	PGSC0003DMT400074932	-	sly-miR166a_R+1	biological_process	meristem initiation	2.1175e-17
GO:0010014	PGSC0003DMT400030829	PGSC0003DMT400030829	-	sly-miR166a_R+1	biological_process	meristem initiation	2.1175e-17
GO:0010014	PGSC0003DMT400074934	PGSC0003DMT400074934	-	sly-miR166a_R+1	biological_process	meristem initiation	2.1175e-17
GO:0010014	PGSC0003DMT400054421	PGSC0003DMT400054421	-	sly-miR166a_R+1	biological_process	meristem initiation	2.1175e-17
GO:0010014	PGSC0003DMT400020801	PGSC0003DMT400020801	-	sly-miR166a_R+1	biological_process	meristem initiation	2.1175e-17
GO:0010014	PGSC0003DMT400030829	PGSC0003DMT400030829	-	sly-miR166c-3p_R+1	biological_process	meristem initiation	2.1175e-17
GO:0010014	PGSC0003DMT400054421	PGSC0003DMT400054421	-	sly-miR166c-3p_R+1	biological_process	meristem initiation	2.1175e-17
GO:0010014	PGSC0003DMT400006735	PGSC0003DMT400006735	-	sly-miR166c-3p_R+1	biological_process	meristem initiation	2.1175e-17
GO:0010014	PGSC0003DMT400068037	PGSC0003DMT400068037	-	sly-miR166c-3p_R+1	biological_process	meristem initiation	2.1175e-17
GO:0010014	PGSC0003DMT400074932	PGSC0003DMT400074932	-	sly-miR166c-3p_R+1	biological_process	meristem initiation	2.1175e-17
GO:0010014	PGSC0003DMT400074934	PGSC0003DMT400074934	-	sly-miR166c-3p_R+1	biological_process	meristem initiation	2.1175e-17
GO:0010014	PGSC0003DMT400020801	PGSC0003DMT400020801	-	sly-miR166c-3p_R+1	biological_process	meristem initiation	2.1175e-17
GO:0009855	PGSC0003DMT400006735	PGSC0003DMT400006735	-	stu-miR166b	biological_process	determination of bilateral symmetry	2.48876e-16
GO:0009855	PGSC0003DMT400068037	PGSC0003DMT400068037	-	stu-miR166b	biological_process	determination of bilateral symmetry	2.48876e-16
GO:0009855	PGSC0003DMT400030829	PGSC0003DMT400030829	-	stu-miR166b	biological_process	determination of bilateral symmetry	2.48876e-16
GO:0009855	PGSC0003DMT400074934	PGSC0003DMT400074934	-	stu-miR166b	biological_process	determination of bilateral symmetry	2.48876e-16
GO:0009855	PGSC0003DMT400054421	PGSC0003DMT400054421	-	stu-miR166b	biological_process	determination of bilateral symmetry	2.48876e-16
GO:0009855	PGSC0003DMT400020801	PGSC0003DMT400020801	-	stu-miR166b	biological_process	determination of bilateral symmetry	2.48876e-16
GO:0009855	PGSC0003DMT400006735	PGSC0003DMT400006735	-	sly-miR166a_R+1	biological_process	determination of bilateral symmetry	2.48876e-16
GO:0009855	PGSC0003DMT400068037	PGSC0003DMT400068037	-	sly-miR166a_R+1	biological_process	determination of bilateral symmetry	2.48876e-16
GO:0009855	PGSC0003DMT400030829	PGSC0003DMT400030829	-	sly-miR166a_R+1	biological_process	determination of bilateral symmetry	2.48876e-16
GO:0009855	PGSC0003DMT400074934	PGSC0003DMT400074934	-	sly-miR166a_R+1	biological_process	determination of bilateral symmetry	2.48876e-16
GO:0009855	PGSC0003DMT400054421	PGSC0003DMT400054421	-	sly-miR166a_R+1	biological_process	determination of bilateral symmetry	2.48876e-16
GO:0009855	PGSC0003DMT400020801	PGSC0003DMT400020801	-	sly-miR166a_R+1	biological_process	determination of bilateral symmetry	2.48876e-16
GO:0009855	PGSC0003DMT400030829	PGSC0003DMT400030829	-	sly-miR166c-3p_R+1	biological_process	determination of bilateral symmetry	2.48876e-16
GO:0009855	PGSC0003DMT400054421	PGSC0003DMT400054421	-	sly-miR166c-3p_R+1	biological_process	determination of bilateral symmetry	2.48876e-16
GO:0009855	PGSC0003DMT400006735	PGSC0003DMT400006735	-	sly-miR166c-3p_R+1	biological_process	determination of bilateral symmetry	2.48876e-16
GO:0009855	PGSC0003DMT400068037	PGSC0003DMT400068037	-	sly-miR166c-3p_R+1	biological_process	determination of bilateral symmetry	2.48876e-16
GO:0009855	PGSC0003DMT400074934	PGSC0003DMT400074934	-	sly-miR166c-3p_R+1	biological_process	determination of bilateral symmetry	2.48876e-16
GO:0009855	PGSC0003DMT400020801	PGSC0003DMT400020801	-	sly-miR166c-3p_R+1	biological_process	determination of bilateral symmetry	2.48876e-16
GO:0080060	PGSC0003DMT400006735	PGSC0003DMT400006735	-	stu-miR166b	biological_process	integument development	5.74372e-12
GO:0080060	PGSC0003DMT400068037	PGSC0003DMT400068037	-	stu-miR166b	biological_process	integument development	5.74372e-12
GO:0080060	PGSC0003DMT400030829	PGSC0003DMT400030829	-	stu-miR166b	biological_process	integument development	5.74372e-12
GO:0080060	PGSC0003DMT400074934	PGSC0003DMT400074934	-	stu-miR166b	biological_process	integument development	5.74372e-12
GO:0080060	PGSC0003DMT400054421	PGSC0003DMT400054421	-	stu-miR166b	biological_process	integument development	5.74372e-12
GO:0080060	PGSC0003DMT400006735	PGSC0003DMT400006735	-	sly-miR166a_R+1	biological_process	integument development	5.74372e-12
GO:0080060	PGSC0003DMT400068037	PGSC0003DMT400068037	-	sly-miR166a_R+1	biological_process	integument development	5.74372e-12
GO:0080060	PGSC0003DMT400030829	PGSC0003DMT400030829	-	sly-miR166a_R+1	biological_process	integument development	5.74372e-12
GO:0080060	PGSC0003DMT400074934	PGSC0003DMT400074934	-	sly-miR166a_R+1	biological_process	integument development	5.74372e-12
GO:0080060	PGSC0003DMT400054421	PGSC0003DMT400054421	-	sly-miR166a_R+1	biological_process	integument development	5.74372e-12
GO:0080060	PGSC0003DMT400030829	PGSC0003DMT400030829	-	sly-miR166c-3p_R+1	biological_process	integument development	5.74372e-12
GO:0080060	PGSC0003DMT400054421	PGSC0003DMT400054421	-	sly-miR166c-3p_R+1	biological_process	integument development	5.74372e-12
GO:0080060	PGSC0003DMT400006735	PGSC0003DMT400006735	-	sly-miR166c-3p_R+1	biological_process	integument development	5.74372e-12
GO:0080060	PGSC0003DMT400068037	PGSC0003DMT400068037	-	sly-miR166c-3p_R+1	biological_process	integument development	5.74372e-12
GO:0080060	PGSC0003DMT400074934	PGSC0003DMT400074934	-	sly-miR166c-3p_R+1	biological_process	integument development	5.74372e-12
GO:0043531	PGSC0003DMT400053954	PGSC0003DMT400053954	animal HSPA9 nucleotide-binding domain protein	stu-miR482a-3p	molecular_function	ADP binding	7.72638e-12
GO:0043531	PGSC0003DMT400053419	PGSC0003DMT400053419	HSPA4 nucleotide-binding domain protein	stu-miR482a-3p	molecular_function	ADP binding	7.72638e-12
GO:0043531	PGSC0003DMT400053047	PGSC0003DMT400053047	animal HSPA9 nucleotide-binding domain protein	stu-miR482a-3p	molecular_function	ADP binding	7.72638e-12
GO:0043531	PGSC0003DMT400012486	PGSC0003DMT400012486	putative late blight resistance protein homolog R1B-23	stu-miR482a-3p	molecular_function	ADP binding	7.72638e-12
GO:0043531	PGSC0003DMT400053415	PGSC0003DMT400053415	sucrose synthase	stu-miR482a-3p	molecular_function	ADP binding	7.72638e-12
GO:0043531	PGSC0003DMT400053416	PGSC0003DMT400053416	HSPA4 nucleotide-binding domain protein	stu-miR482a-3p	molecular_function	ADP binding	7.72638e-12
GO:0043531	PGSC0003DMT400046894	PGSC0003DMT400046894	animal HSPA9 nucleotide-binding domain protein	stu-miR482a-3p	molecular_function	ADP binding	7.72638e-12
GO:0043531	PGSC0003DMT400067962	PGSC0003DMT400067962	HSPA4 nucleotide-binding domain protein	stu-miR482a-3p	molecular_function	ADP binding	7.72638e-12
GO:0043531	PGSC0003DMT400067981	PGSC0003DMT400067981	HSPA4 nucleotide-binding domain protein	stu-miR482a-3p	molecular_function	ADP binding	7.72638e-12
GO:0043531	PGSC0003DMT400020005	PGSC0003DMT400020005	HSPA4 nucleotide-binding domain protein	stu-miR482a-3p	molecular_function	ADP binding	7.72638e-12
GO:0043531	PGSC0003DMT400022440	PGSC0003DMT400022440	-	stu-miR482c	molecular_function	ADP binding	7.72638e-12
GO:0043531	PGSC0003DMT400067963	PGSC0003DMT400067963	HSPA4 nucleotide-binding domain protein	stu-miR482c	molecular_function	ADP binding	7.72638e-12
GO:0043531	PGSC0003DMT400053954	PGSC0003DMT400053954	animal HSPA9 nucleotide-binding domain protein	stu-miR482c	molecular_function	ADP binding	7.72638e-12
GO:0043531	PGSC0003DMT400007274	PGSC0003DMT400007274	animal HSPA9 nucleotide-binding domain protein	stu-miR482c	molecular_function	ADP binding	7.72638e-12
GO:0043531	PGSC0003DMT400012486	PGSC0003DMT400012486	putative late blight resistance protein homolog R1B-23	stu-miR482c	molecular_function	ADP binding	7.72638e-12
GO:0043531	PGSC0003DMT400007625	PGSC0003DMT400007625	putative late blight resistance protein homolog R1A-10	stu-miR398b-3p	molecular_function	ADP binding	7.72638e-12
GO:0007165	PGSC0003DMT400053954	PGSC0003DMT400053954	animal HSPA9 nucleotide-binding domain protein	stu-miR482a-3p	biological_process	signal transduction	5.01002e-10
GO:0007165	PGSC0003DMT400053419	PGSC0003DMT400053419	HSPA4 nucleotide-binding domain protein	stu-miR482a-3p	biological_process	signal transduction	5.01002e-10
GO:0007165	PGSC0003DMT400053047	PGSC0003DMT400053047	animal HSPA9 nucleotide-binding domain protein	stu-miR482a-3p	biological_process	signal transduction	5.01002e-10
GO:0007165	PGSC0003DMT400053415	PGSC0003DMT400053415	sucrose synthase	stu-miR482a-3p	biological_process	signal transduction	5.01002e-10
GO:0007165	PGSC0003DMT400053416	PGSC0003DMT400053416	HSPA4 nucleotide-binding domain protein	stu-miR482a-3p	biological_process	signal transduction	5.01002e-10
GO:0007165	PGSC0003DMT400046894	PGSC0003DMT400046894	animal HSPA9 nucleotide-binding domain protein	stu-miR482a-3p	biological_process	signal transduction	5.01002e-10
GO:0007165	PGSC0003DMT400067962	PGSC0003DMT400067962	HSPA4 nucleotide-binding domain protein	stu-miR482a-3p	biological_process	signal transduction	5.01002e-10
GO:0007165	PGSC0003DMT400067981	PGSC0003DMT400067981	HSPA4 nucleotide-binding domain protein	stu-miR482a-3p	biological_process	signal transduction	5.01002e-10
GO:0007165	PGSC0003DMT400020005	PGSC0003DMT400020005	HSPA4 nucleotide-binding domain protein	stu-miR482a-3p	biological_process	signal transduction	5.01002e-10
GO:0007165	PGSC0003DMT400022440	PGSC0003DMT400022440	-	stu-miR482c	biological_process	signal transduction	5.01002e-10
GO:0007165	PGSC0003DMT400067963	PGSC0003DMT400067963	HSPA4 nucleotide-binding domain protein	stu-miR482c	biological_process	signal transduction	5.01002e-10
GO:0007165	PGSC0003DMT400053954	PGSC0003DMT400053954	animal HSPA9 nucleotide-binding domain protein	stu-miR482c	biological_process	signal transduction	5.01002e-10
GO:0007165	PGSC0003DMT400007274	PGSC0003DMT400007274	animal HSPA9 nucleotide-binding domain protein	stu-miR482c	biological_process	signal transduction	5.01002e-10
GO:0030154	PGSC0003DMT400065501	PGSC0003DMT400065501	pathogenesis-related genes transcriptional activator PTI6	stu-miR530_L-2R+2	biological_process	cell differentiation	5.7016e-10
GO:0030154	PGSC0003DMT400012104	PGSC0003DMT400012104	hypothetical protein	sly-miR171d_R+1_1ss8GA	biological_process	cell differentiation	5.7016e-10
GO:0030154	PGSC0003DMT400006735	PGSC0003DMT400006735	-	stu-miR166b	biological_process	cell differentiation	5.7016e-10
GO:0030154	PGSC0003DMT400068037	PGSC0003DMT400068037	-	stu-miR166b	biological_process	cell differentiation	5.7016e-10
GO:0030154	PGSC0003DMT400074932	PGSC0003DMT400074932	-	stu-miR166b	biological_process	cell differentiation	5.7016e-10
GO:0030154	PGSC0003DMT400030829	PGSC0003DMT400030829	-	stu-miR166b	biological_process	cell differentiation	5.7016e-10
GO:0030154	PGSC0003DMT400074934	PGSC0003DMT400074934	-	stu-miR166b	biological_process	cell differentiation	5.7016e-10
GO:0030154	PGSC0003DMT400054421	PGSC0003DMT400054421	-	stu-miR166b	biological_process	cell differentiation	5.7016e-10
GO:0030154	PGSC0003DMT400020801	PGSC0003DMT400020801	-	stu-miR166b	biological_process	cell differentiation	5.7016e-10
GO:0030154	PGSC0003DMT400006735	PGSC0003DMT400006735	-	sly-miR166a_R+1	biological_process	cell differentiation	5.7016e-10
GO:0030154	PGSC0003DMT400068037	PGSC0003DMT400068037	-	sly-miR166a_R+1	biological_process	cell differentiation	5.7016e-10
GO:0030154	PGSC0003DMT400074932	PGSC0003DMT400074932	-	sly-miR166a_R+1	biological_process	cell differentiation	5.7016e-10
GO:0030154	PGSC0003DMT400030829	PGSC0003DMT400030829	-	sly-miR166a_R+1	biological_process	cell differentiation	5.7016e-10
GO:0030154	PGSC0003DMT400074934	PGSC0003DMT400074934	-	sly-miR166a_R+1	biological_process	cell differentiation	5.7016e-10
GO:0030154	PGSC0003DMT400054421	PGSC0003DMT400054421	-	sly-miR166a_R+1	biological_process	cell differentiation	5.7016e-10
GO:0030154	PGSC0003DMT400020801	PGSC0003DMT400020801	-	sly-miR166a_R+1	biological_process	cell differentiation	5.7016e-10
GO:0030154	PGSC0003DMT400030829	PGSC0003DMT400030829	-	sly-miR166c-3p_R+1	biological_process	cell differentiation	5.7016e-10
GO:0030154	PGSC0003DMT400054421	PGSC0003DMT400054421	-	sly-miR166c-3p_R+1	biological_process	cell differentiation	5.7016e-10
GO:0030154	PGSC0003DMT400006735	PGSC0003DMT400006735	-	sly-miR166c-3p_R+1	biological_process	cell differentiation	5.7016e-10
GO:0030154	PGSC0003DMT400068037	PGSC0003DMT400068037	-	sly-miR166c-3p_R+1	biological_process	cell differentiation	5.7016e-10
GO:0030154	PGSC0003DMT400074932	PGSC0003DMT400074932	-	sly-miR166c-3p_R+1	biological_process	cell differentiation	5.7016e-10
GO:0030154	PGSC0003DMT400074934	PGSC0003DMT400074934	-	sly-miR166c-3p_R+1	biological_process	cell differentiation	5.7016e-10
GO:0030154	PGSC0003DMT400020801	PGSC0003DMT400020801	-	sly-miR166c-3p_R+1	biological_process	cell differentiation	5.7016e-10
GO:0008289	PGSC0003DMT400078574	PGSC0003DMT400078574	-	stu-miR530_L-2R+2	molecular_function	lipid binding	9.46224e-09
GO:0008289	PGSC0003DMT400006735	PGSC0003DMT400006735	-	stu-miR166b	molecular_function	lipid binding	9.46224e-09
GO:0008289	PGSC0003DMT400068037	PGSC0003DMT400068037	-	stu-miR166b	molecular_function	lipid binding	9.46224e-09
GO:0008289	PGSC0003DMT400074932	PGSC0003DMT400074932	-	stu-miR166b	molecular_function	lipid binding	9.46224e-09
GO:0008289	PGSC0003DMT400030829	PGSC0003DMT400030829	-	stu-miR166b	molecular_function	lipid binding	9.46224e-09
GO:0008289	PGSC0003DMT400074934	PGSC0003DMT400074934	-	stu-miR166b	molecular_function	lipid binding	9.46224e-09
GO:0008289	PGSC0003DMT400054421	PGSC0003DMT400054421	-	stu-miR166b	molecular_function	lipid binding	9.46224e-09
GO:0008289	PGSC0003DMT400020801	PGSC0003DMT400020801	-	stu-miR166b	molecular_function	lipid binding	9.46224e-09
GO:0008289	PGSC0003DMT400006735	PGSC0003DMT400006735	-	sly-miR166a_R+1	molecular_function	lipid binding	9.46224e-09
GO:0008289	PGSC0003DMT400068037	PGSC0003DMT400068037	-	sly-miR166a_R+1	molecular_function	lipid binding	9.46224e-09
GO:0008289	PGSC0003DMT400074932	PGSC0003DMT400074932	-	sly-miR166a_R+1	molecular_function	lipid binding	9.46224e-09
GO:0008289	PGSC0003DMT400030829	PGSC0003DMT400030829	-	sly-miR166a_R+1	molecular_function	lipid binding	9.46224e-09
GO:0008289	PGSC0003DMT400074934	PGSC0003DMT400074934	-	sly-miR166a_R+1	molecular_function	lipid binding	9.46224e-09
GO:0008289	PGSC0003DMT400054421	PGSC0003DMT400054421	-	sly-miR166a_R+1	molecular_function	lipid binding	9.46224e-09
GO:0008289	PGSC0003DMT400020801	PGSC0003DMT400020801	-	sly-miR166a_R+1	molecular_function	lipid binding	9.46224e-09
GO:0008289	PGSC0003DMT400030829	PGSC0003DMT400030829	-	sly-miR166c-3p_R+1	molecular_function	lipid binding	9.46224e-09
GO:0008289	PGSC0003DMT400054421	PGSC0003DMT400054421	-	sly-miR166c-3p_R+1	molecular_function	lipid binding	9.46224e-09
GO:0008289	PGSC0003DMT400006735	PGSC0003DMT400006735	-	sly-miR166c-3p_R+1	molecular_function	lipid binding	9.46224e-09
GO:0008289	PGSC0003DMT400068037	PGSC0003DMT400068037	-	sly-miR166c-3p_R+1	molecular_function	lipid binding	9.46224e-09
GO:0008289	PGSC0003DMT400074932	PGSC0003DMT400074932	-	sly-miR166c-3p_R+1	molecular_function	lipid binding	9.46224e-09
GO:0008289	PGSC0003DMT400074934	PGSC0003DMT400074934	-	sly-miR166c-3p_R+1	molecular_function	lipid binding	9.46224e-09
GO:0008289	PGSC0003DMT400020801	PGSC0003DMT400020801	-	sly-miR166c-3p_R+1	molecular_function	lipid binding	9.46224e-09
GO:0048263	PGSC0003DMT400006735	PGSC0003DMT400006735	-	stu-miR166b	biological_process	determination of dorsal identity	1.69132e-08
GO:0048263	PGSC0003DMT400068037	PGSC0003DMT400068037	-	stu-miR166b	biological_process	determination of dorsal identity	1.69132e-08
GO:0048263	PGSC0003DMT400074934	PGSC0003DMT400074934	-	stu-miR166b	biological_process	determination of dorsal identity	1.69132e-08
GO:0048263	PGSC0003DMT400006735	PGSC0003DMT400006735	-	sly-miR166a_R+1	biological_process	determination of dorsal identity	1.69132e-08
GO:0048263	PGSC0003DMT400068037	PGSC0003DMT400068037	-	sly-miR166a_R+1	biological_process	determination of dorsal identity	1.69132e-08
GO:0048263	PGSC0003DMT400074934	PGSC0003DMT400074934	-	sly-miR166a_R+1	biological_process	determination of dorsal identity	1.69132e-08
GO:0048263	PGSC0003DMT400006735	PGSC0003DMT400006735	-	sly-miR166c-3p_R+1	biological_process	determination of dorsal identity	1.69132e-08
GO:0048263	PGSC0003DMT400068037	PGSC0003DMT400068037	-	sly-miR166c-3p_R+1	biological_process	determination of dorsal identity	1.69132e-08
GO:0048263	PGSC0003DMT400074934	PGSC0003DMT400074934	-	sly-miR166c-3p_R+1	biological_process	determination of dorsal identity	1.69132e-08
GO:0006952	PGSC0003DMT400053954	PGSC0003DMT400053954	animal HSPA9 nucleotide-binding domain protein	stu-miR482a-3p	biological_process	defense response	2.00918e-08
GO:0006952	PGSC0003DMT400053419	PGSC0003DMT400053419	HSPA4 nucleotide-binding domain protein	stu-miR482a-3p	biological_process	defense response	2.00918e-08
GO:0006952	PGSC0003DMT400053047	PGSC0003DMT400053047	animal HSPA9 nucleotide-binding domain protein	stu-miR482a-3p	biological_process	defense response	2.00918e-08
GO:0006952	PGSC0003DMT400012486	PGSC0003DMT400012486	putative late blight resistance protein homolog R1B-23	stu-miR482a-3p	biological_process	defense response	2.00918e-08
GO:0006952	PGSC0003DMT400053415	PGSC0003DMT400053415	sucrose synthase	stu-miR482a-3p	biological_process	defense response	2.00918e-08
GO:0006952	PGSC0003DMT400053416	PGSC0003DMT400053416	HSPA4 nucleotide-binding domain protein	stu-miR482a-3p	biological_process	defense response	2.00918e-08
GO:0006952	PGSC0003DMT400046894	PGSC0003DMT400046894	animal HSPA9 nucleotide-binding domain protein	stu-miR482a-3p	biological_process	defense response	2.00918e-08
GO:0006952	PGSC0003DMT400067962	PGSC0003DMT400067962	HSPA4 nucleotide-binding domain protein	stu-miR482a-3p	biological_process	defense response	2.00918e-08
GO:0006952	PGSC0003DMT400067981	PGSC0003DMT400067981	HSPA4 nucleotide-binding domain protein	stu-miR482a-3p	biological_process	defense response	2.00918e-08
GO:0006952	PGSC0003DMT400020005	PGSC0003DMT400020005	HSPA4 nucleotide-binding domain protein	stu-miR482a-3p	biological_process	defense response	2.00918e-08
GO:0006952	PGSC0003DMT400022440	PGSC0003DMT400022440	-	stu-miR482c	biological_process	defense response	2.00918e-08
GO:0006952	PGSC0003DMT400067963	PGSC0003DMT400067963	HSPA4 nucleotide-binding domain protein	stu-miR482c	biological_process	defense response	2.00918e-08
GO:0006952	PGSC0003DMT400053954	PGSC0003DMT400053954	animal HSPA9 nucleotide-binding domain protein	stu-miR482c	biological_process	defense response	2.00918e-08
GO:0006952	PGSC0003DMT400007274	PGSC0003DMT400007274	animal HSPA9 nucleotide-binding domain protein	stu-miR482c	biological_process	defense response	2.00918e-08
GO:0006952	PGSC0003DMT400012486	PGSC0003DMT400012486	putative late blight resistance protein homolog R1B-23	stu-miR482c	biological_process	defense response	2.00918e-08
GO:0006952	PGSC0003DMT400033727	PGSC0003DMT400033727	-	sly-MIR159-p5	biological_process	defense response	2.00918e-08
GO:0006952	PGSC0003DMT400007625	PGSC0003DMT400007625	putative late blight resistance protein homolog R1A-10	stu-miR398b-3p	biological_process	defense response	2.00918e-08
GO:0010073	PGSC0003DMT400065501	PGSC0003DMT400065501	pathogenesis-related genes transcriptional activator PTI6	stu-miR530_L-2R+2	biological_process	meristem maintenance	3.59203e-07
GO:0010073	PGSC0003DMT400006735	PGSC0003DMT400006735	-	stu-miR166b	biological_process	meristem maintenance	3.59203e-07
GO:0010073	PGSC0003DMT400068037	PGSC0003DMT400068037	-	stu-miR166b	biological_process	meristem maintenance	3.59203e-07
GO:0010073	PGSC0003DMT400074934	PGSC0003DMT400074934	-	stu-miR166b	biological_process	meristem maintenance	3.59203e-07
GO:0010073	PGSC0003DMT400006735	PGSC0003DMT400006735	-	sly-miR166a_R+1	biological_process	meristem maintenance	3.59203e-07
GO:0010073	PGSC0003DMT400068037	PGSC0003DMT400068037	-	sly-miR166a_R+1	biological_process	meristem maintenance	3.59203e-07
GO:0010073	PGSC0003DMT400074934	PGSC0003DMT400074934	-	sly-miR166a_R+1	biological_process	meristem maintenance	3.59203e-07
GO:0010073	PGSC0003DMT400006735	PGSC0003DMT400006735	-	sly-miR166c-3p_R+1	biological_process	meristem maintenance	3.59203e-07
GO:0010073	PGSC0003DMT400068037	PGSC0003DMT400068037	-	sly-miR166c-3p_R+1	biological_process	meristem maintenance	3.59203e-07
GO:0010073	PGSC0003DMT400074934	PGSC0003DMT400074934	-	sly-miR166c-3p_R+1	biological_process	meristem maintenance	3.59203e-07
GO:0009328	PGSC0003DMT400064373	PGSC0003DMT400064373	phenylalanine--tRNA ligase alpha subunit	stu-miR482a-3p	cellular_component	phenylalanine-tRNA ligase complex	6.68956e-06
GO:0009328	PGSC0003DMT400010292	PGSC0003DMT400010292	phenylalanine--tRNA ligase alpha subunit	stu-miR482a-3p	cellular_component	phenylalanine-tRNA ligase complex	6.68956e-06
GO:0010072	PGSC0003DMT400074932	PGSC0003DMT400074932	-	stu-miR166b	biological_process	primary shoot apical meristem specification	9.24418e-06
GO:0010072	PGSC0003DMT400030829	PGSC0003DMT400030829	-	stu-miR166b	biological_process	primary shoot apical meristem specification	9.24418e-06
GO:0010072	PGSC0003DMT400054421	PGSC0003DMT400054421	-	stu-miR166b	biological_process	primary shoot apical meristem specification	9.24418e-06
GO:0010072	PGSC0003DMT400074932	PGSC0003DMT400074932	-	sly-miR166a_R+1	biological_process	primary shoot apical meristem specification	9.24418e-06
GO:0010072	PGSC0003DMT400030829	PGSC0003DMT400030829	-	sly-miR166a_R+1	biological_process	primary shoot apical meristem specification	9.24418e-06
GO:0010072	PGSC0003DMT400054421	PGSC0003DMT400054421	-	sly-miR166a_R+1	biological_process	primary shoot apical meristem specification	9.24418e-06
GO:0010072	PGSC0003DMT400030829	PGSC0003DMT400030829	-	sly-miR166c-3p_R+1	biological_process	primary shoot apical meristem specification	9.24418e-06
GO:0010072	PGSC0003DMT400054421	PGSC0003DMT400054421	-	sly-miR166c-3p_R+1	biological_process	primary shoot apical meristem specification	9.24418e-06
GO:0010072	PGSC0003DMT400074932	PGSC0003DMT400074932	-	sly-miR166c-3p_R+1	biological_process	primary shoot apical meristem specification	9.24418e-06
GO:0009887	PGSC0003DMT400006735	PGSC0003DMT400006735	-	stu-miR166b	biological_process	organ morphogenesis	1.12041e-05
GO:0009887	PGSC0003DMT400068037	PGSC0003DMT400068037	-	stu-miR166b	biological_process	organ morphogenesis	1.12041e-05
GO:0009887	PGSC0003DMT400074934	PGSC0003DMT400074934	-	stu-miR166b	biological_process	organ morphogenesis	1.12041e-05
GO:0009887	PGSC0003DMT400006735	PGSC0003DMT400006735	-	sly-miR166a_R+1	biological_process	organ morphogenesis	1.12041e-05
GO:0009887	PGSC0003DMT400068037	PGSC0003DMT400068037	-	sly-miR166a_R+1	biological_process	organ morphogenesis	1.12041e-05
GO:0009887	PGSC0003DMT400074934	PGSC0003DMT400074934	-	sly-miR166a_R+1	biological_process	organ morphogenesis	1.12041e-05
GO:0009887	PGSC0003DMT400006735	PGSC0003DMT400006735	-	sly-miR166c-3p_R+1	biological_process	organ morphogenesis	1.12041e-05
GO:0009887	PGSC0003DMT400068037	PGSC0003DMT400068037	-	sly-miR166c-3p_R+1	biological_process	organ morphogenesis	1.12041e-05
GO:0009887	PGSC0003DMT400074934	PGSC0003DMT400074934	-	sly-miR166c-3p_R+1	biological_process	organ morphogenesis	1.12041e-05
GO:0010075	PGSC0003DMT400006735	PGSC0003DMT400006735	-	stu-miR166b	biological_process	regulation of meristem growth	1.86786e-05
GO:0010075	PGSC0003DMT400068037	PGSC0003DMT400068037	-	stu-miR166b	biological_process	regulation of meristem growth	1.86786e-05
GO:0010075	PGSC0003DMT400074934	PGSC0003DMT400074934	-	stu-miR166b	biological_process	regulation of meristem growth	1.86786e-05
GO:0010075	PGSC0003DMT400006735	PGSC0003DMT400006735	-	sly-miR166a_R+1	biological_process	regulation of meristem growth	1.86786e-05
GO:0010075	PGSC0003DMT400068037	PGSC0003DMT400068037	-	sly-miR166a_R+1	biological_process	regulation of meristem growth	1.86786e-05
GO:0010075	PGSC0003DMT400074934	PGSC0003DMT400074934	-	sly-miR166a_R+1	biological_process	regulation of meristem growth	1.86786e-05
GO:0010075	PGSC0003DMT400006735	PGSC0003DMT400006735	-	sly-miR166c-3p_R+1	biological_process	regulation of meristem growth	1.86786e-05
GO:0010075	PGSC0003DMT400068037	PGSC0003DMT400068037	-	sly-miR166c-3p_R+1	biological_process	regulation of meristem growth	1.86786e-05
GO:0010075	PGSC0003DMT400074934	PGSC0003DMT400074934	-	sly-miR166c-3p_R+1	biological_process	regulation of meristem growth	1.86786e-05
GO:0009944	PGSC0003DMT400030829	PGSC0003DMT400030829	-	stu-miR166b	biological_process	polarity specification of adaxial/abaxial axis	2.1751e-05
GO:0009944	PGSC0003DMT400054421	PGSC0003DMT400054421	-	stu-miR166b	biological_process	polarity specification of adaxial/abaxial axis	2.1751e-05
GO:0009944	PGSC0003DMT400020801	PGSC0003DMT400020801	-	stu-miR166b	biological_process	polarity specification of adaxial/abaxial axis	2.1751e-05
GO:0009944	PGSC0003DMT400030829	PGSC0003DMT400030829	-	sly-miR166a_R+1	biological_process	polarity specification of adaxial/abaxial axis	2.1751e-05
GO:0009944	PGSC0003DMT400054421	PGSC0003DMT400054421	-	sly-miR166a_R+1	biological_process	polarity specification of adaxial/abaxial axis	2.1751e-05
GO:0009944	PGSC0003DMT400020801	PGSC0003DMT400020801	-	sly-miR166a_R+1	biological_process	polarity specification of adaxial/abaxial axis	2.1751e-05
GO:0009944	PGSC0003DMT400030829	PGSC0003DMT400030829	-	sly-miR166c-3p_R+1	biological_process	polarity specification of adaxial/abaxial axis	2.1751e-05
GO:0009944	PGSC0003DMT400054421	PGSC0003DMT400054421	-	sly-miR166c-3p_R+1	biological_process	polarity specification of adaxial/abaxial axis	2.1751e-05
GO:0009944	PGSC0003DMT400020801	PGSC0003DMT400020801	-	sly-miR166c-3p_R+1	biological_process	polarity specification of adaxial/abaxial axis	2.1751e-05
GO:0009955	PGSC0003DMT400030829	PGSC0003DMT400030829	-	stu-miR166b	biological_process	adaxial/abaxial pattern specification	4.00022e-05
GO:0009955	PGSC0003DMT400054421	PGSC0003DMT400054421	-	stu-miR166b	biological_process	adaxial/abaxial pattern specification	4.00022e-05
GO:0009955	PGSC0003DMT400030829	PGSC0003DMT400030829	-	sly-miR166a_R+1	biological_process	adaxial/abaxial pattern specification	4.00022e-05
GO:0009955	PGSC0003DMT400054421	PGSC0003DMT400054421	-	sly-miR166a_R+1	biological_process	adaxial/abaxial pattern specification	4.00022e-05
GO:0009955	PGSC0003DMT400030829	PGSC0003DMT400030829	-	sly-miR166c-3p_R+1	biological_process	adaxial/abaxial pattern specification	4.00022e-05
GO:0009955	PGSC0003DMT400054421	PGSC0003DMT400054421	-	sly-miR166c-3p_R+1	biological_process	adaxial/abaxial pattern specification	4.00022e-05
GO:0004826	PGSC0003DMT400064373	PGSC0003DMT400064373	phenylalanine--tRNA ligase alpha subunit	stu-miR482a-3p	molecular_function	phenylalanine-tRNA ligase activity	6.6558e-05
GO:0004826	PGSC0003DMT400010292	PGSC0003DMT400010292	phenylalanine--tRNA ligase alpha subunit	stu-miR482a-3p	molecular_function	phenylalanine-tRNA ligase activity	6.6558e-05
GO:0006432	PGSC0003DMT400064373	PGSC0003DMT400064373	phenylalanine--tRNA ligase alpha subunit	stu-miR482a-3p	biological_process	phenylalanyl-tRNA aminoacylation	6.6558e-05
GO:0006432	PGSC0003DMT400010292	PGSC0003DMT400010292	phenylalanine--tRNA ligase alpha subunit	stu-miR482a-3p	biological_process	phenylalanyl-tRNA aminoacylation	6.6558e-05
GO:0010087	PGSC0003DMT400006735	PGSC0003DMT400006735	-	stu-miR166b	biological_process	phloem or xylem histogenesis	0.000180539
GO:0010087	PGSC0003DMT400068037	PGSC0003DMT400068037	-	stu-miR166b	biological_process	phloem or xylem histogenesis	0.000180539
GO:0010087	PGSC0003DMT400074934	PGSC0003DMT400074934	-	stu-miR166b	biological_process	phloem or xylem histogenesis	0.000180539
GO:0010087	PGSC0003DMT400006735	PGSC0003DMT400006735	-	sly-miR166a_R+1	biological_process	phloem or xylem histogenesis	0.000180539
GO:0010087	PGSC0003DMT400068037	PGSC0003DMT400068037	-	sly-miR166a_R+1	biological_process	phloem or xylem histogenesis	0.000180539
GO:0010087	PGSC0003DMT400074934	PGSC0003DMT400074934	-	sly-miR166a_R+1	biological_process	phloem or xylem histogenesis	0.000180539
GO:0010087	PGSC0003DMT400006735	PGSC0003DMT400006735	-	sly-miR166c-3p_R+1	biological_process	phloem or xylem histogenesis	0.000180539
GO:0010087	PGSC0003DMT400068037	PGSC0003DMT400068037	-	sly-miR166c-3p_R+1	biological_process	phloem or xylem histogenesis	0.000180539
GO:0010087	PGSC0003DMT400074934	PGSC0003DMT400074934	-	sly-miR166c-3p_R+1	biological_process	phloem or xylem histogenesis	0.000180539
GO:0009965	PGSC0003DMT400006735	PGSC0003DMT400006735	-	stu-miR166b	biological_process	leaf morphogenesis	0.000360941
GO:0009965	PGSC0003DMT400068037	PGSC0003DMT400068037	-	stu-miR166b	biological_process	leaf morphogenesis	0.000360941
GO:0009965	PGSC0003DMT400074934	PGSC0003DMT400074934	-	stu-miR166b	biological_process	leaf morphogenesis	0.000360941
GO:0009965	PGSC0003DMT400006735	PGSC0003DMT400006735	-	sly-miR166a_R+1	biological_process	leaf morphogenesis	0.000360941
GO:0009965	PGSC0003DMT400068037	PGSC0003DMT400068037	-	sly-miR166a_R+1	biological_process	leaf morphogenesis	0.000360941
GO:0009965	PGSC0003DMT400074934	PGSC0003DMT400074934	-	sly-miR166a_R+1	biological_process	leaf morphogenesis	0.000360941
GO:0009965	PGSC0003DMT400006735	PGSC0003DMT400006735	-	sly-miR166c-3p_R+1	biological_process	leaf morphogenesis	0.000360941
GO:0009965	PGSC0003DMT400068037	PGSC0003DMT400068037	-	sly-miR166c-3p_R+1	biological_process	leaf morphogenesis	0.000360941
GO:0009965	PGSC0003DMT400074934	PGSC0003DMT400074934	-	sly-miR166c-3p_R+1	biological_process	leaf morphogenesis	0.000360941
GO:0006355	PGSC0003DMT400071143	PGSC0003DMT400071143	-	stu-miR482a-3p	biological_process	regulation of transcription, DNA-templated	0.000381026
GO:0006355	PGSC0003DMT400002883	PGSC0003DMT400002883	40S ribosomal protein S15-4-like	stu-miR530_L-2R+2	biological_process	regulation of transcription, DNA-templated	0.000381026
GO:0006355	PGSC0003DMT400065501	PGSC0003DMT400065501	pathogenesis-related genes transcriptional activator PTI6	stu-miR530_L-2R+2	biological_process	regulation of transcription, DNA-templated	0.000381026
GO:0006355	PGSC0003DMT400012104	PGSC0003DMT400012104	hypothetical protein	sly-miR171d_R+1_1ss8GA	biological_process	regulation of transcription, DNA-templated	0.000381026
GO:0006355	PGSC0003DMT400066799	PGSC0003DMT400066799	GRAS family transcription factor family protein	sly-miR171d_R+1_1ss8GA	biological_process	regulation of transcription, DNA-templated	0.000381026
GO:0006355	PGSC0003DMT400006735	PGSC0003DMT400006735	-	stu-miR166b	biological_process	regulation of transcription, DNA-templated	0.000381026
GO:0006355	PGSC0003DMT400068037	PGSC0003DMT400068037	-	stu-miR166b	biological_process	regulation of transcription, DNA-templated	0.000381026
GO:0006355	PGSC0003DMT400074932	PGSC0003DMT400074932	-	stu-miR166b	biological_process	regulation of transcription, DNA-templated	0.000381026
GO:0006355	PGSC0003DMT400030829	PGSC0003DMT400030829	-	stu-miR166b	biological_process	regulation of transcription, DNA-templated	0.000381026
GO:0006355	PGSC0003DMT400074934	PGSC0003DMT400074934	-	stu-miR166b	biological_process	regulation of transcription, DNA-templated	0.000381026
GO:0006355	PGSC0003DMT400054421	PGSC0003DMT400054421	-	stu-miR166b	biological_process	regulation of transcription, DNA-templated	0.000381026
GO:0006355	PGSC0003DMT400020801	PGSC0003DMT400020801	-	stu-miR166b	biological_process	regulation of transcription, DNA-templated	0.000381026
GO:0006355	PGSC0003DMT400006735	PGSC0003DMT400006735	-	sly-miR166a_R+1	biological_process	regulation of transcription, DNA-templated	0.000381026
GO:0006355	PGSC0003DMT400068037	PGSC0003DMT400068037	-	sly-miR166a_R+1	biological_process	regulation of transcription, DNA-templated	0.000381026
GO:0006355	PGSC0003DMT400074932	PGSC0003DMT400074932	-	sly-miR166a_R+1	biological_process	regulation of transcription, DNA-templated	0.000381026
GO:0006355	PGSC0003DMT400030829	PGSC0003DMT400030829	-	sly-miR166a_R+1	biological_process	regulation of transcription, DNA-templated	0.000381026
GO:0006355	PGSC0003DMT400074934	PGSC0003DMT400074934	-	sly-miR166a_R+1	biological_process	regulation of transcription, DNA-templated	0.000381026
GO:0006355	PGSC0003DMT400054421	PGSC0003DMT400054421	-	sly-miR166a_R+1	biological_process	regulation of transcription, DNA-templated	0.000381026
GO:0006355	PGSC0003DMT400020801	PGSC0003DMT400020801	-	sly-miR166a_R+1	biological_process	regulation of transcription, DNA-templated	0.000381026
GO:0006355	PGSC0003DMT400030829	PGSC0003DMT400030829	-	sly-miR166c-3p_R+1	biological_process	regulation of transcription, DNA-templated	0.000381026
GO:0006355	PGSC0003DMT400054421	PGSC0003DMT400054421	-	sly-miR166c-3p_R+1	biological_process	regulation of transcription, DNA-templated	0.000381026
GO:0006355	PGSC0003DMT400006735	PGSC0003DMT400006735	-	sly-miR166c-3p_R+1	biological_process	regulation of transcription, DNA-templated	0.000381026
GO:0006355	PGSC0003DMT400068037	PGSC0003DMT400068037	-	sly-miR166c-3p_R+1	biological_process	regulation of transcription, DNA-templated	0.000381026
GO:0006355	PGSC0003DMT400074932	PGSC0003DMT400074932	-	sly-miR166c-3p_R+1	biological_process	regulation of transcription, DNA-templated	0.000381026
GO:0006355	PGSC0003DMT400074934	PGSC0003DMT400074934	-	sly-miR166c-3p_R+1	biological_process	regulation of transcription, DNA-templated	0.000381026
GO:0006355	PGSC0003DMT400020801	PGSC0003DMT400020801	-	sly-miR166c-3p_R+1	biological_process	regulation of transcription, DNA-templated	0.000381026
GO:0006355	PGSC0003DMT400076623	PGSC0003DMT400076623	-	stu-MIR7985-p5	biological_process	regulation of transcription, DNA-templated	0.000381026
GO:0006355	PGSC0003DMT400021498	PGSC0003DMT400021498	hypothetical protein	stu-MIR7985-p5	biological_process	regulation of transcription, DNA-templated	0.000381026
GO:0003700	PGSC0003DMT400065501	PGSC0003DMT400065501	pathogenesis-related genes transcriptional activator PTI6	stu-miR530_L-2R+2	molecular_function	sequence-specific DNA binding transcription factor activity	0.00117348
GO:0003700	PGSC0003DMT400012104	PGSC0003DMT400012104	hypothetical protein	sly-miR171d_R+1_1ss8GA	molecular_function	sequence-specific DNA binding transcription factor activity	0.00117348
GO:0003700	PGSC0003DMT400066799	PGSC0003DMT400066799	GRAS family transcription factor family protein	sly-miR171d_R+1_1ss8GA	molecular_function	sequence-specific DNA binding transcription factor activity	0.00117348
GO:0003700	PGSC0003DMT400006735	PGSC0003DMT400006735	-	stu-miR166b	molecular_function	sequence-specific DNA binding transcription factor activity	0.00117348
GO:0003700	PGSC0003DMT400068037	PGSC0003DMT400068037	-	stu-miR166b	molecular_function	sequence-specific DNA binding transcription factor activity	0.00117348
GO:0003700	PGSC0003DMT400074932	PGSC0003DMT400074932	-	stu-miR166b	molecular_function	sequence-specific DNA binding transcription factor activity	0.00117348
GO:0003700	PGSC0003DMT400030829	PGSC0003DMT400030829	-	stu-miR166b	molecular_function	sequence-specific DNA binding transcription factor activity	0.00117348
GO:0003700	PGSC0003DMT400074934	PGSC0003DMT400074934	-	stu-miR166b	molecular_function	sequence-specific DNA binding transcription factor activity	0.00117348
GO:0003700	PGSC0003DMT400054421	PGSC0003DMT400054421	-	stu-miR166b	molecular_function	sequence-specific DNA binding transcription factor activity	0.00117348
GO:0003700	PGSC0003DMT400020801	PGSC0003DMT400020801	-	stu-miR166b	molecular_function	sequence-specific DNA binding transcription factor activity	0.00117348
GO:0003700	PGSC0003DMT400006735	PGSC0003DMT400006735	-	sly-miR166a_R+1	molecular_function	sequence-specific DNA binding transcription factor activity	0.00117348
GO:0003700	PGSC0003DMT400068037	PGSC0003DMT400068037	-	sly-miR166a_R+1	molecular_function	sequence-specific DNA binding transcription factor activity	0.00117348
GO:0003700	PGSC0003DMT400074932	PGSC0003DMT400074932	-	sly-miR166a_R+1	molecular_function	sequence-specific DNA binding transcription factor activity	0.00117348
GO:0003700	PGSC0003DMT400030829	PGSC0003DMT400030829	-	sly-miR166a_R+1	molecular_function	sequence-specific DNA binding transcription factor activity	0.00117348
GO:0003700	PGSC0003DMT400074934	PGSC0003DMT400074934	-	sly-miR166a_R+1	molecular_function	sequence-specific DNA binding transcription factor activity	0.00117348
GO:0003700	PGSC0003DMT400054421	PGSC0003DMT400054421	-	sly-miR166a_R+1	molecular_function	sequence-specific DNA binding transcription factor activity	0.00117348
GO:0003700	PGSC0003DMT400020801	PGSC0003DMT400020801	-	sly-miR166a_R+1	molecular_function	sequence-specific DNA binding transcription factor activity	0.00117348
GO:0003700	PGSC0003DMT400030829	PGSC0003DMT400030829	-	sly-miR166c-3p_R+1	molecular_function	sequence-specific DNA binding transcription factor activity	0.00117348
GO:0003700	PGSC0003DMT400054421	PGSC0003DMT400054421	-	sly-miR166c-3p_R+1	molecular_function	sequence-specific DNA binding transcription factor activity	0.00117348
GO:0003700	PGSC0003DMT400006735	PGSC0003DMT400006735	-	sly-miR166c-3p_R+1	molecular_function	sequence-specific DNA binding transcription factor activity	0.00117348
GO:0003700	PGSC0003DMT400068037	PGSC0003DMT400068037	-	sly-miR166c-3p_R+1	molecular_function	sequence-specific DNA binding transcription factor activity	0.00117348
GO:0003700	PGSC0003DMT400074932	PGSC0003DMT400074932	-	sly-miR166c-3p_R+1	molecular_function	sequence-specific DNA binding transcription factor activity	0.00117348
GO:0003700	PGSC0003DMT400074934	PGSC0003DMT400074934	-	sly-miR166c-3p_R+1	molecular_function	sequence-specific DNA binding transcription factor activity	0.00117348
GO:0003700	PGSC0003DMT400020801	PGSC0003DMT400020801	-	sly-miR166c-3p_R+1	molecular_function	sequence-specific DNA binding transcription factor activity	0.00117348
GO:0003700	PGSC0003DMT400083108	PGSC0003DMT400083108	-	stu-miR398b-3p	molecular_function	sequence-specific DNA binding transcription factor activity	0.00117348
GO:0003700	PGSC0003DMT400021498	PGSC0003DMT400021498	hypothetical protein	stu-MIR7985-p5	molecular_function	sequence-specific DNA binding transcription factor activity	0.00117348
GO:0016021	PGSC0003DMT400069749	PGSC0003DMT400069749	chitin elicitor receptor kinase 1-like	sly-miR167b-5p	cellular_component	integral component of membrane	0.00241005
GO:0016021	PGSC0003DMT400053954	PGSC0003DMT400053954	animal HSPA9 nucleotide-binding domain protein	stu-miR482a-3p	cellular_component	integral component of membrane	0.00241005
GO:0016021	PGSC0003DMT400053419	PGSC0003DMT400053419	HSPA4 nucleotide-binding domain protein	stu-miR482a-3p	cellular_component	integral component of membrane	0.00241005
GO:0016021	PGSC0003DMT400053047	PGSC0003DMT400053047	animal HSPA9 nucleotide-binding domain protein	stu-miR482a-3p	cellular_component	integral component of membrane	0.00241005
GO:0016021	PGSC0003DMT400053415	PGSC0003DMT400053415	sucrose synthase	stu-miR482a-3p	cellular_component	integral component of membrane	0.00241005
GO:0016021	PGSC0003DMT400053416	PGSC0003DMT400053416	HSPA4 nucleotide-binding domain protein	stu-miR482a-3p	cellular_component	integral component of membrane	0.00241005
GO:0016021	PGSC0003DMT400046894	PGSC0003DMT400046894	animal HSPA9 nucleotide-binding domain protein	stu-miR482a-3p	cellular_component	integral component of membrane	0.00241005
GO:0016021	PGSC0003DMT400067962	PGSC0003DMT400067962	HSPA4 nucleotide-binding domain protein	stu-miR482a-3p	cellular_component	integral component of membrane	0.00241005
GO:0016021	PGSC0003DMT400067981	PGSC0003DMT400067981	HSPA4 nucleotide-binding domain protein	stu-miR482a-3p	cellular_component	integral component of membrane	0.00241005
GO:0016021	PGSC0003DMT400020005	PGSC0003DMT400020005	HSPA4 nucleotide-binding domain protein	stu-miR482a-3p	cellular_component	integral component of membrane	0.00241005
GO:0016021	PGSC0003DMT400057543	PGSC0003DMT400057543	-	stu-miR482c	cellular_component	integral component of membrane	0.00241005
GO:0016021	PGSC0003DMT400038671	PGSC0003DMT400038671	3beta-hydroxysteroid-dehydrogenase/decarboxylase isoform 3	stu-miR482c	cellular_component	integral component of membrane	0.00241005
GO:0016021	PGSC0003DMT400053954	PGSC0003DMT400053954	animal HSPA9 nucleotide-binding domain protein	stu-miR482c	cellular_component	integral component of membrane	0.00241005
GO:0016021	PGSC0003DMT400007274	PGSC0003DMT400007274	animal HSPA9 nucleotide-binding domain protein	stu-miR482c	cellular_component	integral component of membrane	0.00241005
GO:0016021	PGSC0003DMT400075987	PGSC0003DMT400075987	cysteine-rich receptor-like protein kinase 19	stu-miR530_L-2R+2	cellular_component	integral component of membrane	0.00241005
GO:0016021	PGSC0003DMT400033727	PGSC0003DMT400033727	-	sly-MIR159-p5	cellular_component	integral component of membrane	0.00241005
GO:0016021	PGSC0003DMT400013987	PGSC0003DMT400013987	hypothetical protein	sly-MIR166b-p5	cellular_component	integral component of membrane	0.00241005
GO:0016021	PGSC0003DMT400060766	PGSC0003DMT400060766	probable LRR receptor-like serine/threonine-protein kinase At3g47570	sly-MIR166b-p5	cellular_component	integral component of membrane	0.00241005
GO:0016021	PGSC0003DMT400008336	PGSC0003DMT400008336	LRR receptor-like serine/threonine-protein kinase FLS2-like	stu-MIR7985-p5	cellular_component	integral component of membrane	0.00241005
GO:0007169	PGSC0003DMT400075987	PGSC0003DMT400075987	cysteine-rich receptor-like protein kinase 19	stu-miR530_L-2R+2	biological_process	transmembrane receptor protein tyrosine kinase signaling pathway	0.00327312
GO:0007169	PGSC0003DMT400013987	PGSC0003DMT400013987	hypothetical protein	sly-MIR166b-p5	biological_process	transmembrane receptor protein tyrosine kinase signaling pathway	0.00327312
GO:0007169	PGSC0003DMT400060766	PGSC0003DMT400060766	probable LRR receptor-like serine/threonine-protein kinase At3g47570	sly-MIR166b-p5	biological_process	transmembrane receptor protein tyrosine kinase signaling pathway	0.00327312
GO:0007169	PGSC0003DMT400008336	PGSC0003DMT400008336	LRR receptor-like serine/threonine-protein kinase FLS2-like	stu-MIR7985-p5	biological_process	transmembrane receptor protein tyrosine kinase signaling pathway	0.00327312
GO:0043574	PGSC0003DMT400016535	PGSC0003DMT400016535	-	stu-MIR7985-p5	biological_process	peroxisomal transport	0.00520509
GO:0047012	PGSC0003DMT400038671	PGSC0003DMT400038671	3beta-hydroxysteroid-dehydrogenase/decarboxylase isoform 3	stu-miR482c	molecular_function	sterol-4-alpha-carboxylate 3-dehydrogenase (decarboxylating) activity	0.00520509
GO:0030863	PGSC0003DMT400073252	PGSC0003DMT400073252	uncharacterized LOC104595426	stu-miR171a-5p	cellular_component	cortical cytoskeleton	0.00520509
GO:0006351	PGSC0003DMT400071143	PGSC0003DMT400071143	-	stu-miR482a-3p	biological_process	transcription, DNA-templated	0.00665197
GO:0006351	PGSC0003DMT400065501	PGSC0003DMT400065501	pathogenesis-related genes transcriptional activator PTI6	stu-miR530_L-2R+2	biological_process	transcription, DNA-templated	0.00665197
GO:0006351	PGSC0003DMT400006735	PGSC0003DMT400006735	-	stu-miR166b	biological_process	transcription, DNA-templated	0.00665197
GO:0006351	PGSC0003DMT400068037	PGSC0003DMT400068037	-	stu-miR166b	biological_process	transcription, DNA-templated	0.00665197
GO:0006351	PGSC0003DMT400074932	PGSC0003DMT400074932	-	stu-miR166b	biological_process	transcription, DNA-templated	0.00665197
GO:0006351	PGSC0003DMT400030829	PGSC0003DMT400030829	-	stu-miR166b	biological_process	transcription, DNA-templated	0.00665197
GO:0006351	PGSC0003DMT400074934	PGSC0003DMT400074934	-	stu-miR166b	biological_process	transcription, DNA-templated	0.00665197
GO:0006351	PGSC0003DMT400054421	PGSC0003DMT400054421	-	stu-miR166b	biological_process	transcription, DNA-templated	0.00665197
GO:0006351	PGSC0003DMT400020801	PGSC0003DMT400020801	-	stu-miR166b	biological_process	transcription, DNA-templated	0.00665197
GO:0006351	PGSC0003DMT400006735	PGSC0003DMT400006735	-	sly-miR166a_R+1	biological_process	transcription, DNA-templated	0.00665197
GO:0006351	PGSC0003DMT400068037	PGSC0003DMT400068037	-	sly-miR166a_R+1	biological_process	transcription, DNA-templated	0.00665197
GO:0006351	PGSC0003DMT400074932	PGSC0003DMT400074932	-	sly-miR166a_R+1	biological_process	transcription, DNA-templated	0.00665197
GO:0006351	PGSC0003DMT400030829	PGSC0003DMT400030829	-	sly-miR166a_R+1	biological_process	transcription, DNA-templated	0.00665197
GO:0006351	PGSC0003DMT400074934	PGSC0003DMT400074934	-	sly-miR166a_R+1	biological_process	transcription, DNA-templated	0.00665197
GO:0006351	PGSC0003DMT400054421	PGSC0003DMT400054421	-	sly-miR166a_R+1	biological_process	transcription, DNA-templated	0.00665197
GO:0006351	PGSC0003DMT400020801	PGSC0003DMT400020801	-	sly-miR166a_R+1	biological_process	transcription, DNA-templated	0.00665197
GO:0006351	PGSC0003DMT400030829	PGSC0003DMT400030829	-	sly-miR166c-3p_R+1	biological_process	transcription, DNA-templated	0.00665197
GO:0006351	PGSC0003DMT400054421	PGSC0003DMT400054421	-	sly-miR166c-3p_R+1	biological_process	transcription, DNA-templated	0.00665197
GO:0006351	PGSC0003DMT400006735	PGSC0003DMT400006735	-	sly-miR166c-3p_R+1	biological_process	transcription, DNA-templated	0.00665197
GO:0006351	PGSC0003DMT400068037	PGSC0003DMT400068037	-	sly-miR166c-3p_R+1	biological_process	transcription, DNA-templated	0.00665197
GO:0006351	PGSC0003DMT400074932	PGSC0003DMT400074932	-	sly-miR166c-3p_R+1	biological_process	transcription, DNA-templated	0.00665197
GO:0006351	PGSC0003DMT400074934	PGSC0003DMT400074934	-	sly-miR166c-3p_R+1	biological_process	transcription, DNA-templated	0.00665197
GO:0006351	PGSC0003DMT400020801	PGSC0003DMT400020801	-	sly-miR166c-3p_R+1	biological_process	transcription, DNA-templated	0.00665197
GO:0006351	PGSC0003DMT400073252	PGSC0003DMT400073252	uncharacterized LOC104595426	stu-miR171a-5p	biological_process	transcription, DNA-templated	0.00665197
GO:0010089	PGSC0003DMT400074932	PGSC0003DMT400074932	-	stu-miR166b	biological_process	xylem development	0.0072697
GO:0010089	PGSC0003DMT400020801	PGSC0003DMT400020801	-	stu-miR166b	biological_process	xylem development	0.0072697
GO:0010089	PGSC0003DMT400074932	PGSC0003DMT400074932	-	sly-miR166a_R+1	biological_process	xylem development	0.0072697
GO:0010089	PGSC0003DMT400020801	PGSC0003DMT400020801	-	sly-miR166a_R+1	biological_process	xylem development	0.0072697
GO:0010089	PGSC0003DMT400074932	PGSC0003DMT400074932	-	sly-miR166c-3p_R+1	biological_process	xylem development	0.0072697
GO:0010089	PGSC0003DMT400020801	PGSC0003DMT400020801	-	sly-miR166c-3p_R+1	biological_process	xylem development	0.0072697
GO:0015858	PGSC0003DMT400057543	PGSC0003DMT400057543	-	stu-miR482c	biological_process	nucleoside transport	0.00779761
GO:0043716	PGSC0003DMT400032319	PGSC0003DMT400032319	probable bifunctional methylthioribulose-1-phosphate dehydratase/enolase-phosphatase E1 1	stu-MIR7985-p5	molecular_function	2-hydroxy-3-keto-5-methylthiopentenyl-1-phosphate phosphatase activity	0.00779761
GO:0043715	PGSC0003DMT400032319	PGSC0003DMT400032319	probable bifunctional methylthioribulose-1-phosphate dehydratase/enolase-phosphatase E1 1	stu-MIR7985-p5	molecular_function	2,3-diketo-5-methylthiopentyl-1-phosphate enolase activity	0.00779761
GO:0003854	PGSC0003DMT400038671	PGSC0003DMT400038671	3beta-hydroxysteroid-dehydrogenase/decarboxylase isoform 3	stu-miR482c	molecular_function	3-beta-hydroxy-delta5-steroid dehydrogenase activity	0.00779761
GO:0015864	PGSC0003DMT400057543	PGSC0003DMT400057543	-	stu-miR482c	biological_process	pyrimidine nucleoside transport	0.00779761
GO:0019284	PGSC0003DMT400032319	PGSC0003DMT400032319	probable bifunctional methylthioribulose-1-phosphate dehydratase/enolase-phosphatase E1 1	stu-MIR7985-p5	biological_process	L-methionine biosynthetic process from S-adenosylmethionine	0.00779761
GO:0046570	PGSC0003DMT400032319	PGSC0003DMT400032319	probable bifunctional methylthioribulose-1-phosphate dehydratase/enolase-phosphatase E1 1	stu-MIR7985-p5	molecular_function	methylthioribulose 1-phosphate dehydratase activity	0.00779761
GO:0043874	PGSC0003DMT400032319	PGSC0003DMT400032319	probable bifunctional methylthioribulose-1-phosphate dehydratase/enolase-phosphatase E1 1	stu-MIR7985-p5	molecular_function	acireductone synthase activity	0.00779761
GO:0006694	PGSC0003DMT400038671	PGSC0003DMT400038671	3beta-hydroxysteroid-dehydrogenase/decarboxylase isoform 3	stu-miR482c	biological_process	steroid biosynthetic process	0.0103835
GO:0005337	PGSC0003DMT400057543	PGSC0003DMT400057543	-	stu-miR482c	molecular_function	nucleoside transmembrane transporter activity	0.0129627
GO:0016593	PGSC0003DMT400002883	PGSC0003DMT400002883	40S ribosomal protein S15-4-like	stu-miR530_L-2R+2	cellular_component	Cdc73/Paf1 complex	0.0155353
GO:0032133	PGSC0003DMT400082356	PGSC0003DMT400082356	-	stu-MIR7985-p5	cellular_component	chromosome passenger complex	0.0155353
GO:0051233	PGSC0003DMT400082356	PGSC0003DMT400082356	-	stu-MIR7985-p5	cellular_component	spindle midzone	0.0155353
GO:0000780	PGSC0003DMT400082356	PGSC0003DMT400082356	-	stu-MIR7985-p5	cellular_component	condensed nuclear chromosome, centromeric region	0.0155353
GO:0032465	PGSC0003DMT400082356	PGSC0003DMT400082356	-	stu-MIR7985-p5	biological_process	regulation of cytokinesis	0.0155353
GO:0031616	PGSC0003DMT400082356	PGSC0003DMT400082356	-	stu-MIR7985-p5	cellular_component	spindle pole centrosome	0.0155353
GO:0035174	PGSC0003DMT400082356	PGSC0003DMT400082356	-	stu-MIR7985-p5	molecular_function	histone serine kinase activity	0.0155353
GO:0009868	PGSC0003DMT400033727	PGSC0003DMT400033727	-	sly-MIR159-p5	biological_process	jasmonic acid and ethylene-dependent systemic resistance, jasmonic acid mediated signaling pathway	0.0155353
GO:0016301	PGSC0003DMT400069749	PGSC0003DMT400069749	chitin elicitor receptor kinase 1-like	sly-miR167b-5p	molecular_function	kinase activity	0.0157509
GO:0016301	PGSC0003DMT400075987	PGSC0003DMT400075987	cysteine-rich receptor-like protein kinase 19	stu-miR530_L-2R+2	molecular_function	kinase activity	0.0157509
GO:0016301	PGSC0003DMT400013987	PGSC0003DMT400013987	hypothetical protein	sly-MIR166b-p5	molecular_function	kinase activity	0.0157509
GO:0016301	PGSC0003DMT400060766	PGSC0003DMT400060766	probable LRR receptor-like serine/threonine-protein kinase At3g47570	sly-MIR166b-p5	molecular_function	kinase activity	0.0157509
GO:0016301	PGSC0003DMT400016535	PGSC0003DMT400016535	-	stu-MIR7985-p5	molecular_function	kinase activity	0.0157509
GO:0016301	PGSC0003DMT400008336	PGSC0003DMT400008336	LRR receptor-like serine/threonine-protein kinase FLS2-like	stu-MIR7985-p5	molecular_function	kinase activity	0.0157509
GO:0003677	PGSC0003DMT400002883	PGSC0003DMT400002883	40S ribosomal protein S15-4-like	stu-miR530_L-2R+2	molecular_function	DNA binding	0.0160935
GO:0003677	PGSC0003DMT400065501	PGSC0003DMT400065501	pathogenesis-related genes transcriptional activator PTI6	stu-miR530_L-2R+2	molecular_function	DNA binding	0.0160935
GO:0003677	PGSC0003DMT400006735	PGSC0003DMT400006735	-	stu-miR166b	molecular_function	DNA binding	0.0160935
GO:0003677	PGSC0003DMT400068037	PGSC0003DMT400068037	-	stu-miR166b	molecular_function	DNA binding	0.0160935
GO:0003677	PGSC0003DMT400074932	PGSC0003DMT400074932	-	stu-miR166b	molecular_function	DNA binding	0.0160935
GO:0003677	PGSC0003DMT400030829	PGSC0003DMT400030829	-	stu-miR166b	molecular_function	DNA binding	0.0160935
GO:0003677	PGSC0003DMT400074934	PGSC0003DMT400074934	-	stu-miR166b	molecular_function	DNA binding	0.0160935
GO:0003677	PGSC0003DMT400054421	PGSC0003DMT400054421	-	stu-miR166b	molecular_function	DNA binding	0.0160935
GO:0003677	PGSC0003DMT400020801	PGSC0003DMT400020801	-	stu-miR166b	molecular_function	DNA binding	0.0160935
GO:0003677	PGSC0003DMT400006735	PGSC0003DMT400006735	-	sly-miR166a_R+1	molecular_function	DNA binding	0.0160935
GO:0003677	PGSC0003DMT400068037	PGSC0003DMT400068037	-	sly-miR166a_R+1	molecular_function	DNA binding	0.0160935
GO:0003677	PGSC0003DMT400074932	PGSC0003DMT400074932	-	sly-miR166a_R+1	molecular_function	DNA binding	0.0160935
GO:0003677	PGSC0003DMT400030829	PGSC0003DMT400030829	-	sly-miR166a_R+1	molecular_function	DNA binding	0.0160935
GO:0003677	PGSC0003DMT400074934	PGSC0003DMT400074934	-	sly-miR166a_R+1	molecular_function	DNA binding	0.0160935
GO:0003677	PGSC0003DMT400054421	PGSC0003DMT400054421	-	sly-miR166a_R+1	molecular_function	DNA binding	0.0160935
GO:0003677	PGSC0003DMT400020801	PGSC0003DMT400020801	-	sly-miR166a_R+1	molecular_function	DNA binding	0.0160935
GO:0003677	PGSC0003DMT400030829	PGSC0003DMT400030829	-	sly-miR166c-3p_R+1	molecular_function	DNA binding	0.0160935
GO:0003677	PGSC0003DMT400054421	PGSC0003DMT400054421	-	sly-miR166c-3p_R+1	molecular_function	DNA binding	0.0160935
GO:0003677	PGSC0003DMT400006735	PGSC0003DMT400006735	-	sly-miR166c-3p_R+1	molecular_function	DNA binding	0.0160935
GO:0003677	PGSC0003DMT400068037	PGSC0003DMT400068037	-	sly-miR166c-3p_R+1	molecular_function	DNA binding	0.0160935
GO:0003677	PGSC0003DMT400074932	PGSC0003DMT400074932	-	sly-miR166c-3p_R+1	molecular_function	DNA binding	0.0160935
GO:0003677	PGSC0003DMT400074934	PGSC0003DMT400074934	-	sly-miR166c-3p_R+1	molecular_function	DNA binding	0.0160935
GO:0003677	PGSC0003DMT400020801	PGSC0003DMT400020801	-	sly-miR166c-3p_R+1	molecular_function	DNA binding	0.0160935
GO:0003677	PGSC0003DMT400021498	PGSC0003DMT400021498	hypothetical protein	stu-MIR7985-p5	molecular_function	DNA binding	0.0160935
GO:0045597	PGSC0003DMT400074932	PGSC0003DMT400074932	-	stu-miR166b	biological_process	positive regulation of cell differentiation	0.0181013
GO:0045597	PGSC0003DMT400074932	PGSC0003DMT400074932	-	sly-miR166a_R+1	biological_process	positive regulation of cell differentiation	0.0181013
GO:0045597	PGSC0003DMT400074932	PGSC0003DMT400074932	-	sly-miR166c-3p_R+1	biological_process	positive regulation of cell differentiation	0.0181013
GO:0004784	PGSC0003DMT400027651	PGSC0003DMT400027651	Cu-Zn superoxide dismutase	stu-miR398b-3p	molecular_function	superoxide dismutase activity	0.0181013
GO:0009956	PGSC0003DMT400020801	PGSC0003DMT400020801	-	stu-miR166b	biological_process	radial pattern formation	0.0181013
GO:0009956	PGSC0003DMT400020801	PGSC0003DMT400020801	-	sly-miR166a_R+1	biological_process	radial pattern formation	0.0181013
GO:0009956	PGSC0003DMT400020801	PGSC0003DMT400020801	-	sly-miR166c-3p_R+1	biological_process	radial pattern formation	0.0181013
GO:0048768	PGSC0003DMT400066799	PGSC0003DMT400066799	GRAS family transcription factor family protein	sly-miR171d_R+1_1ss8GA	biological_process	root hair cell tip growth	0.0206607
GO:0005737	PGSC0003DMT400053954	PGSC0003DMT400053954	animal HSPA9 nucleotide-binding domain protein	stu-miR482a-3p	cellular_component	cytoplasm	0.0223741
GO:0005737	PGSC0003DMT400053419	PGSC0003DMT400053419	HSPA4 nucleotide-binding domain protein	stu-miR482a-3p	cellular_component	cytoplasm	0.0223741
GO:0005737	PGSC0003DMT400053047	PGSC0003DMT400053047	animal HSPA9 nucleotide-binding domain protein	stu-miR482a-3p	cellular_component	cytoplasm	0.0223741
GO:0005737	PGSC0003DMT400053415	PGSC0003DMT400053415	sucrose synthase	stu-miR482a-3p	cellular_component	cytoplasm	0.0223741
GO:0005737	PGSC0003DMT400053416	PGSC0003DMT400053416	HSPA4 nucleotide-binding domain protein	stu-miR482a-3p	cellular_component	cytoplasm	0.0223741
GO:0005737	PGSC0003DMT400046894	PGSC0003DMT400046894	animal HSPA9 nucleotide-binding domain protein	stu-miR482a-3p	cellular_component	cytoplasm	0.0223741
GO:0005737	PGSC0003DMT400067962	PGSC0003DMT400067962	HSPA4 nucleotide-binding domain protein	stu-miR482a-3p	cellular_component	cytoplasm	0.0223741
GO:0005737	PGSC0003DMT400067981	PGSC0003DMT400067981	HSPA4 nucleotide-binding domain protein	stu-miR482a-3p	cellular_component	cytoplasm	0.0223741
GO:0005737	PGSC0003DMT400020005	PGSC0003DMT400020005	HSPA4 nucleotide-binding domain protein	stu-miR482a-3p	cellular_component	cytoplasm	0.0223741
GO:0005737	PGSC0003DMT400022440	PGSC0003DMT400022440	-	stu-miR482c	cellular_component	cytoplasm	0.0223741
GO:0005737	PGSC0003DMT400053954	PGSC0003DMT400053954	animal HSPA9 nucleotide-binding domain protein	stu-miR482c	cellular_component	cytoplasm	0.0223741
GO:0005737	PGSC0003DMT400007274	PGSC0003DMT400007274	animal HSPA9 nucleotide-binding domain protein	stu-miR482c	cellular_component	cytoplasm	0.0223741
GO:0005737	PGSC0003DMT400036996	PGSC0003DMT400036996	calcium-dependent protein kinase 26-like	sly-MIR166b-p5	cellular_component	cytoplasm	0.0223741
GO:0005737	PGSC0003DMT400027651	PGSC0003DMT400027651	Cu-Zn superoxide dismutase	stu-miR398b-3p	cellular_component	cytoplasm	0.0223741
GO:0005737	PGSC0003DMT400083108	PGSC0003DMT400083108	-	stu-miR398b-3p	cellular_component	cytoplasm	0.0223741
GO:0005737	PGSC0003DMT400032319	PGSC0003DMT400032319	probable bifunctional methylthioribulose-1-phosphate dehydratase/enolase-phosphatase E1 1	stu-MIR7985-p5	cellular_component	cytoplasm	0.0223741
GO:0005737	PGSC0003DMT400076623	PGSC0003DMT400076623	-	stu-MIR7985-p5	cellular_component	cytoplasm	0.0223741
GO:0019430	PGSC0003DMT400027651	PGSC0003DMT400027651	Cu-Zn superoxide dismutase	stu-miR398b-3p	biological_process	removal of superoxide radicals	0.0232136
GO:0016570	PGSC0003DMT400002883	PGSC0003DMT400002883	40S ribosomal protein S15-4-like	stu-miR530_L-2R+2	biological_process	histone modification	0.0232136
GO:0010067	PGSC0003DMT400074932	PGSC0003DMT400074932	-	stu-miR166b	biological_process	procambium histogenesis	0.0232136
GO:0010067	PGSC0003DMT400074932	PGSC0003DMT400074932	-	sly-miR166a_R+1	biological_process	procambium histogenesis	0.0232136
GO:0010067	PGSC0003DMT400074932	PGSC0003DMT400074932	-	sly-miR166c-3p_R+1	biological_process	procambium histogenesis	0.0232136
GO:0019509	PGSC0003DMT400032319	PGSC0003DMT400032319	probable bifunctional methylthioribulose-1-phosphate dehydratase/enolase-phosphatase E1 1	stu-MIR7985-p5	biological_process	L-methionine biosynthetic process from methylthioadenosine	0.0257599
GO:0042277	PGSC0003DMT400008336	PGSC0003DMT400008336	LRR receptor-like serine/threonine-protein kinase FLS2-like	stu-MIR7985-p5	molecular_function	peptide binding	0.0257599
GO:0007052	PGSC0003DMT400082356	PGSC0003DMT400082356	-	stu-MIR7985-p5	biological_process	mitotic spindle organization	0.0257599
GO:0005876	PGSC0003DMT400082356	PGSC0003DMT400082356	-	stu-MIR7985-p5	cellular_component	spindle microtubule	0.0257599
GO:0016310	PGSC0003DMT400075987	PGSC0003DMT400075987	cysteine-rich receptor-like protein kinase 19	stu-miR530_L-2R+2	biological_process	phosphorylation	0.0293035
GO:0016310	PGSC0003DMT400013987	PGSC0003DMT400013987	hypothetical protein	sly-MIR166b-p5	biological_process	phosphorylation	0.0293035
GO:0016310	PGSC0003DMT400016535	PGSC0003DMT400016535	-	stu-MIR7985-p5	biological_process	phosphorylation	0.0293035
GO:0018105	PGSC0003DMT400036996	PGSC0003DMT400036996	calcium-dependent protein kinase 26-like	sly-MIR166b-p5	biological_process	peptidyl-serine phosphorylation	0.0307498
GO:0018105	PGSC0003DMT400013171	PGSC0003DMT400013171	hypothetical protein	sly-MIR166b-p5	biological_process	peptidyl-serine phosphorylation	0.0307498
GO:0006368	PGSC0003DMT400002883	PGSC0003DMT400002883	40S ribosomal protein S15-4-like	stu-miR530_L-2R+2	biological_process	transcription elongation from RNA polymerase II promoter	0.0333596
GO:0009753	PGSC0003DMT400021498	PGSC0003DMT400021498	hypothetical protein	stu-MIR7985-p5	biological_process	response to jasmonic acid	0.0340429
GO:0009753	PGSC0003DMT400008336	PGSC0003DMT400008336	LRR receptor-like serine/threonine-protein kinase FLS2-like	stu-MIR7985-p5	biological_process	response to jasmonic acid	0.0340429
GO:0009627	PGSC0003DMT400033727	PGSC0003DMT400033727	-	sly-MIR159-p5	biological_process	systemic acquired resistance	0.0358798
GO:0031461	PGSC0003DMT400064374	PGSC0003DMT400064374	cullin-1-like	stu-MIR7985-p5	cellular_component	cullin-RING ubiquitin ligase complex	0.0383936
GO:0010492	PGSC0003DMT400066799	PGSC0003DMT400066799	GRAS family transcription factor family protein	sly-miR171d_R+1_1ss8GA	biological_process	maintenance of shoot apical meristem identity	0.0383936
GO:0008284	PGSC0003DMT400074932	PGSC0003DMT400074932	-	stu-miR166b	biological_process	positive regulation of cell proliferation	0.0409009
GO:0008284	PGSC0003DMT400074932	PGSC0003DMT400074932	-	sly-miR166a_R+1	biological_process	positive regulation of cell proliferation	0.0409009
GO:0008284	PGSC0003DMT400074932	PGSC0003DMT400074932	-	sly-miR166c-3p_R+1	biological_process	positive regulation of cell proliferation	0.0409009
GO:0010093	PGSC0003DMT400065501	PGSC0003DMT400065501	pathogenesis-related genes transcriptional activator PTI6	stu-miR530_L-2R+2	biological_process	specification of floral organ identity	0.0409009
GO:0040007	PGSC0003DMT400002883	PGSC0003DMT400002883	40S ribosomal protein S15-4-like	stu-miR530_L-2R+2	biological_process	growth	0.0434017
GO:0005886	PGSC0003DMT400069749	PGSC0003DMT400069749	chitin elicitor receptor kinase 1-like	sly-miR167b-5p	cellular_component	plasma membrane	0.0445006
GO:0005886	PGSC0003DMT400057543	PGSC0003DMT400057543	-	stu-miR482c	cellular_component	plasma membrane	0.0445006
GO:0005886	PGSC0003DMT400038671	PGSC0003DMT400038671	3beta-hydroxysteroid-dehydrogenase/decarboxylase isoform 3	stu-miR482c	cellular_component	plasma membrane	0.0445006
GO:0005886	PGSC0003DMT400013987	PGSC0003DMT400013987	hypothetical protein	sly-MIR166b-p5	cellular_component	plasma membrane	0.0445006
GO:0005886	PGSC0003DMT400036996	PGSC0003DMT400036996	calcium-dependent protein kinase 26-like	sly-MIR166b-p5	cellular_component	plasma membrane	0.0445006
GO:0005886	PGSC0003DMT400065771	PGSC0003DMT400065771	cysteine-rich receptor-like protein kinase 15	sly-MIR166b-p5	cellular_component	plasma membrane	0.0445006
GO:0005886	PGSC0003DMT400050343	PGSC0003DMT400050343	probable receptor-like protein kinase At5g39020-like	sly-MIR166b-p5	cellular_component	plasma membrane	0.0445006
GO:0005886	PGSC0003DMT400050775	PGSC0003DMT400050775	probable receptor-like protein kinase At5g39020-like	sly-MIR166b-p5	cellular_component	plasma membrane	0.0445006
GO:0005886	PGSC0003DMT400050754	PGSC0003DMT400050754	probable receptor-like protein kinase At5g39020-like	sly-MIR166b-p5	cellular_component	plasma membrane	0.0445006
GO:0005886	PGSC0003DMT400065777	PGSC0003DMT400065777	cysteine-rich receptor-like protein kinase 15	sly-MIR166b-p5	cellular_component	plasma membrane	0.0445006
GO:0005886	PGSC0003DMT400045715	PGSC0003DMT400045715	cysteine-rich receptor-like protein kinase 15	sly-MIR166b-p5	cellular_component	plasma membrane	0.0445006
GO:0005886	PGSC0003DMT400060766	PGSC0003DMT400060766	probable LRR receptor-like serine/threonine-protein kinase At3g47570	sly-MIR166b-p5	cellular_component	plasma membrane	0.0445006
GO:0005886	PGSC0003DMT400083108	PGSC0003DMT400083108	-	stu-miR398b-3p	cellular_component	plasma membrane	0.0445006
GO:0005886	PGSC0003DMT400008336	PGSC0003DMT400008336	LRR receptor-like serine/threonine-protein kinase FLS2-like	stu-MIR7985-p5	cellular_component	plasma membrane	0.0445006
GO:0008234	PGSC0003DMT400017574	PGSC0003DMT400017574	-	stu-MIR7985-p5	molecular_function	cysteine-type peptidase activity	0.0483842
GO:0004674	PGSC0003DMT400069749	PGSC0003DMT400069749	chitin elicitor receptor kinase 1-like	sly-miR167b-5p	molecular_function	protein serine/threonine kinase activity	0.0506924
GO:0004674	PGSC0003DMT400075987	PGSC0003DMT400075987	cysteine-rich receptor-like protein kinase 19	stu-miR530_L-2R+2	molecular_function	protein serine/threonine kinase activity	0.0506924
GO:0004674	PGSC0003DMT400013987	PGSC0003DMT400013987	hypothetical protein	sly-MIR166b-p5	molecular_function	protein serine/threonine kinase activity	0.0506924
GO:0004674	PGSC0003DMT400013171	PGSC0003DMT400013171	hypothetical protein	sly-MIR166b-p5	molecular_function	protein serine/threonine kinase activity	0.0506924
GO:0004674	PGSC0003DMT400060766	PGSC0003DMT400060766	probable LRR receptor-like serine/threonine-protein kinase At3g47570	sly-MIR166b-p5	molecular_function	protein serine/threonine kinase activity	0.0506924
GO:0004674	PGSC0003DMT400008336	PGSC0003DMT400008336	LRR receptor-like serine/threonine-protein kinase FLS2-like	stu-MIR7985-p5	molecular_function	protein serine/threonine kinase activity	0.0506924
GO:0005622	PGSC0003DMT400013965	PGSC0003DMT400013965	uncharacterized LOC100831005	stu-miR482a-3p	cellular_component	intracellular	0.0514702
GO:0005622	PGSC0003DMT400013171	PGSC0003DMT400013171	hypothetical protein	sly-MIR166b-p5	cellular_component	intracellular	0.0514702
GO:0005622	PGSC0003DMT400016535	PGSC0003DMT400016535	-	stu-MIR7985-p5	cellular_component	intracellular	0.0514702
GO:0019748	PGSC0003DMT400018099	PGSC0003DMT400018099	serine carboxypeptidase-like 19-like	stu-MIR7985-p5	biological_process	secondary metabolic process	0.0533411
GO:0031338	PGSC0003DMT400013965	PGSC0003DMT400013965	uncharacterized LOC100831005	stu-miR482a-3p	biological_process	regulation of vesicle fusion	0.05581
GO:0048481	PGSC0003DMT400065501	PGSC0003DMT400065501	pathogenesis-related genes transcriptional activator PTI6	stu-miR530_L-2R+2	biological_process	ovule development	0.05581
GO:0019953	PGSC0003DMT400065501	PGSC0003DMT400065501	pathogenesis-related genes transcriptional activator PTI6	stu-miR530_L-2R+2	biological_process	sexual reproduction	0.0607288
GO:0051017	PGSC0003DMT400083108	PGSC0003DMT400083108	-	stu-miR398b-3p	biological_process	actin filament bundle assembly	0.0631787
GO:0035556	PGSC0003DMT400036996	PGSC0003DMT400036996	calcium-dependent protein kinase 26-like	sly-MIR166b-p5	biological_process	intracellular signal transduction	0.0640163
GO:0035556	PGSC0003DMT400013171	PGSC0003DMT400013171	hypothetical protein	sly-MIR166b-p5	biological_process	intracellular signal transduction	0.0640163
GO:0017137	PGSC0003DMT400013965	PGSC0003DMT400013965	uncharacterized LOC100831005	stu-miR482a-3p	molecular_function	Rab GTPase binding	0.0704908
GO:0048573	PGSC0003DMT400033727	PGSC0003DMT400033727	-	sly-MIR159-p5	biological_process	photoperiodism, flowering	0.0729156
GO:0010090	PGSC0003DMT400033727	PGSC0003DMT400033727	-	sly-MIR159-p5	biological_process	trichome morphogenesis	0.0729156
GO:0010051	PGSC0003DMT400020801	PGSC0003DMT400020801	-	stu-miR166b	biological_process	xylem and phloem pattern formation	0.0801528
GO:0010051	PGSC0003DMT400020801	PGSC0003DMT400020801	-	sly-miR166a_R+1	biological_process	xylem and phloem pattern formation	0.0801528
GO:0010051	PGSC0003DMT400020801	PGSC0003DMT400020801	-	sly-miR166c-3p_R+1	biological_process	xylem and phloem pattern formation	0.0801528
GO:0006352	PGSC0003DMT400002883	PGSC0003DMT400002883	40S ribosomal protein S15-4-like	stu-miR530_L-2R+2	biological_process	DNA-templated transcription, initiation	0.0801528
GO:0006468	PGSC0003DMT400069749	PGSC0003DMT400069749	chitin elicitor receptor kinase 1-like	sly-miR167b-5p	biological_process	protein phosphorylation	0.0822239
GO:0006468	PGSC0003DMT400075987	PGSC0003DMT400075987	cysteine-rich receptor-like protein kinase 19	stu-miR530_L-2R+2	biological_process	protein phosphorylation	0.0822239
GO:0006468	PGSC0003DMT400013987	PGSC0003DMT400013987	hypothetical protein	sly-MIR166b-p5	biological_process	protein phosphorylation	0.0822239
GO:0006468	PGSC0003DMT400060766	PGSC0003DMT400060766	probable LRR receptor-like serine/threonine-protein kinase At3g47570	sly-MIR166b-p5	biological_process	protein phosphorylation	0.0822239
GO:0006468	PGSC0003DMT400008336	PGSC0003DMT400008336	LRR receptor-like serine/threonine-protein kinase FLS2-like	stu-MIR7985-p5	biological_process	protein phosphorylation	0.0822239
GO:0010182	PGSC0003DMT400033727	PGSC0003DMT400033727	-	sly-MIR159-p5	biological_process	sugar mediated signaling pathway	0.0968239
GO:0016126	PGSC0003DMT400038671	PGSC0003DMT400038671	3beta-hydroxysteroid-dehydrogenase/decarboxylase isoform 3	stu-miR482c	biological_process	sterol biosynthetic process	0.101532
GO:0051015	PGSC0003DMT400083108	PGSC0003DMT400083108	-	stu-miR398b-3p	molecular_function	actin filament binding	0.106216
GO:0016592	PGSC0003DMT400071143	PGSC0003DMT400071143	-	stu-miR482a-3p	cellular_component	mediator complex	0.106216
GO:0004683	PGSC0003DMT400036996	PGSC0003DMT400036996	calcium-dependent protein kinase 26-like	sly-MIR166b-p5	molecular_function	calmodulin-dependent protein kinase activity	0.108549
GO:0009931	PGSC0003DMT400036996	PGSC0003DMT400036996	calcium-dependent protein kinase 26-like	sly-MIR166b-p5	molecular_function	calcium-dependent protein serine/threonine kinase activity	0.108549
GO:0009553	PGSC0003DMT400073252	PGSC0003DMT400073252	uncharacterized LOC104595426	stu-miR171a-5p	biological_process	embryo sac development	0.113197
GO:0004185	PGSC0003DMT400018099	PGSC0003DMT400018099	serine carboxypeptidase-like 19-like	stu-MIR7985-p5	molecular_function	serine-type carboxypeptidase activity	0.122422
GO:0051707	PGSC0003DMT400033727	PGSC0003DMT400033727	-	sly-MIR159-p5	biological_process	response to other organism	0.126998
GO:0005856	PGSC0003DMT400083108	PGSC0003DMT400083108	-	stu-miR398b-3p	cellular_component	cytoskeleton	0.149532
GO:0009733	PGSC0003DMT400074932	PGSC0003DMT400074932	-	stu-miR166b	biological_process	response to auxin	0.150017
GO:0009733	PGSC0003DMT400074932	PGSC0003DMT400074932	-	sly-miR166a_R+1	biological_process	response to auxin	0.150017
GO:0009733	PGSC0003DMT400074932	PGSC0003DMT400074932	-	sly-miR166c-3p_R+1	biological_process	response to auxin	0.150017
GO:0009733	PGSC0003DMT400021498	PGSC0003DMT400021498	hypothetical protein	stu-MIR7985-p5	biological_process	response to auxin	0.150017
GO:0048316	PGSC0003DMT400065501	PGSC0003DMT400065501	pathogenesis-related genes transcriptional activator PTI6	stu-miR530_L-2R+2	biological_process	seed development	0.15618
GO:0010150	PGSC0003DMT400033727	PGSC0003DMT400033727	-	sly-MIR159-p5	biological_process	leaf senescence	0.160583
GO:0005096	PGSC0003DMT400013965	PGSC0003DMT400013965	uncharacterized LOC100831005	stu-miR482a-3p	molecular_function	GTPase activator activity	0.160583
GO:0005730	PGSC0003DMT400073252	PGSC0003DMT400073252	uncharacterized LOC104595426	stu-miR171a-5p	cellular_component	nucleolus	0.161844
GO:0005730	PGSC0003DMT400016535	PGSC0003DMT400016535	-	stu-MIR7985-p5	cellular_component	nucleolus	0.161844
GO:0005524	PGSC0003DMT400069749	PGSC0003DMT400069749	chitin elicitor receptor kinase 1-like	sly-miR167b-5p	molecular_function	ATP binding	0.178039
GO:0005524	PGSC0003DMT400012486	PGSC0003DMT400012486	putative late blight resistance protein homolog R1B-23	stu-miR482a-3p	molecular_function	ATP binding	0.178039
GO:0005524	PGSC0003DMT400012486	PGSC0003DMT400012486	putative late blight resistance protein homolog R1B-23	stu-miR482c	molecular_function	ATP binding	0.178039
GO:0005524	PGSC0003DMT400075987	PGSC0003DMT400075987	cysteine-rich receptor-like protein kinase 19	stu-miR530_L-2R+2	molecular_function	ATP binding	0.178039
GO:0005524	PGSC0003DMT400013987	PGSC0003DMT400013987	hypothetical protein	sly-MIR166b-p5	molecular_function	ATP binding	0.178039
GO:0005524	PGSC0003DMT400060766	PGSC0003DMT400060766	probable LRR receptor-like serine/threonine-protein kinase At3g47570	sly-MIR166b-p5	molecular_function	ATP binding	0.178039
GO:0005524	PGSC0003DMT400007625	PGSC0003DMT400007625	putative late blight resistance protein homolog R1A-10	stu-miR398b-3p	molecular_function	ATP binding	0.178039
GO:0005524	PGSC0003DMT400008336	PGSC0003DMT400008336	LRR receptor-like serine/threonine-protein kinase FLS2-like	stu-MIR7985-p5	molecular_function	ATP binding	0.178039
GO:0005623	PGSC0003DMT400016535	PGSC0003DMT400016535	-	stu-MIR7985-p5	cellular_component	cell	0.186531
GO:0031625	PGSC0003DMT400064374	PGSC0003DMT400064374	cullin-1-like	stu-MIR7985-p5	molecular_function	ubiquitin protein ligase binding	0.188657
GO:0008168	PGSC0003DMT400076623	PGSC0003DMT400076623	-	stu-MIR7985-p5	molecular_function	methyltransferase activity	0.201301
GO:0000287	PGSC0003DMT400032319	PGSC0003DMT400032319	probable bifunctional methylthioribulose-1-phosphate dehydratase/enolase-phosphatase E1 1	stu-MIR7985-p5	molecular_function	magnesium ion binding	0.205472
GO:0008270	PGSC0003DMT400002883	PGSC0003DMT400002883	40S ribosomal protein S15-4-like	stu-miR530_L-2R+2	molecular_function	zinc ion binding	0.214374
GO:0008270	PGSC0003DMT400027651	PGSC0003DMT400027651	Cu-Zn superoxide dismutase	stu-miR398b-3p	molecular_function	zinc ion binding	0.214374
GO:0008270	PGSC0003DMT400083108	PGSC0003DMT400083108	-	stu-miR398b-3p	molecular_function	zinc ion binding	0.214374
GO:0008270	PGSC0003DMT400032319	PGSC0003DMT400032319	probable bifunctional methylthioribulose-1-phosphate dehydratase/enolase-phosphatase E1 1	stu-MIR7985-p5	molecular_function	zinc ion binding	0.214374
GO:0051603	PGSC0003DMT400018099	PGSC0003DMT400018099	serine carboxypeptidase-like 19-like	stu-MIR7985-p5	biological_process	proteolysis involved in cellular protein catabolic process	0.249963
GO:0006869	PGSC0003DMT400078574	PGSC0003DMT400078574	-	stu-miR530_L-2R+2	biological_process	lipid transport	0.251926
GO:0016747	PGSC0003DMT400018099	PGSC0003DMT400018099	serine carboxypeptidase-like 19-like	stu-MIR7985-p5	molecular_function	transferase activity, transferring acyl groups other than amino-acyl groups	0.259727
GO:0012505	PGSC0003DMT400013965	PGSC0003DMT400013965	uncharacterized LOC100831005	stu-miR482a-3p	cellular_component	endomembrane system	0.259727
GO:0046777	PGSC0003DMT400036996	PGSC0003DMT400036996	calcium-dependent protein kinase 26-like	sly-MIR166b-p5	biological_process	protein autophosphorylation	0.27509
GO:0045892	PGSC0003DMT400073252	PGSC0003DMT400073252	uncharacterized LOC104595426	stu-miR171a-5p	biological_process	negative regulation of transcription, DNA-templated	0.280769
GO:0010200	PGSC0003DMT400021498	PGSC0003DMT400021498	hypothetical protein	stu-MIR7985-p5	biological_process	response to chitin	0.31753
GO:0009626	PGSC0003DMT400033727	PGSC0003DMT400033727	-	sly-MIR159-p5	biological_process	plant-type hypersensitive response	0.31753
GO:0042803	PGSC0003DMT400069749	PGSC0003DMT400069749	chitin elicitor receptor kinase 1-like	sly-miR167b-5p	molecular_function	protein homodimerization activity	0.328192
GO:0005507	PGSC0003DMT400027651	PGSC0003DMT400027651	Cu-Zn superoxide dismutase	stu-miR398b-3p	molecular_function	copper ion binding	0.336952
GO:0042787	PGSC0003DMT400064374	PGSC0003DMT400064374	cullin-1-like	stu-MIR7985-p5	biological_process	protein ubiquitination involved in ubiquitin-dependent protein catabolic process	0.362562
GO:0009723	PGSC0003DMT400021498	PGSC0003DMT400021498	hypothetical protein	stu-MIR7985-p5	biological_process	response to ethylene	0.362562
GO:0006886	PGSC0003DMT400013965	PGSC0003DMT400013965	uncharacterized LOC100831005	stu-miR482a-3p	biological_process	intracellular protein transport	0.364235
GO:0051301	PGSC0003DMT400066799	PGSC0003DMT400066799	GRAS family transcription factor family protein	sly-miR171d_R+1_1ss8GA	biological_process	cell division	0.372531
GO:0043565	PGSC0003DMT400012104	PGSC0003DMT400012104	hypothetical protein	sly-miR171d_R+1_1ss8GA	molecular_function	sequence-specific DNA binding	0.373531
GO:0043565	PGSC0003DMT400066799	PGSC0003DMT400066799	GRAS family transcription factor family protein	sly-miR171d_R+1_1ss8GA	molecular_function	sequence-specific DNA binding	0.373531
GO:0009908	PGSC0003DMT400065501	PGSC0003DMT400065501	pathogenesis-related genes transcriptional activator PTI6	stu-miR530_L-2R+2	biological_process	flower development	0.374178
GO:0005777	PGSC0003DMT400016535	PGSC0003DMT400016535	-	stu-MIR7985-p5	cellular_component	peroxisome	0.377458
GO:0005516	PGSC0003DMT400036996	PGSC0003DMT400036996	calcium-dependent protein kinase 26-like	sly-MIR166b-p5	molecular_function	calmodulin binding	0.395199
GO:0044212	PGSC0003DMT400020801	PGSC0003DMT400020801	-	stu-miR166b	molecular_function	transcription regulatory region DNA binding	0.404665
GO:0044212	PGSC0003DMT400020801	PGSC0003DMT400020801	-	sly-miR166a_R+1	molecular_function	transcription regulatory region DNA binding	0.404665
GO:0044212	PGSC0003DMT400020801	PGSC0003DMT400020801	-	sly-miR166c-3p_R+1	molecular_function	transcription regulatory region DNA binding	0.404665
GO:0009738	PGSC0003DMT400036996	PGSC0003DMT400036996	calcium-dependent protein kinase 26-like	sly-MIR166b-p5	biological_process	abscisic acid-activated signaling pathway	0.407788
GO:0009611	PGSC0003DMT400008336	PGSC0003DMT400008336	LRR receptor-like serine/threonine-protein kinase FLS2-like	stu-MIR7985-p5	biological_process	response to wounding	0.418591
GO:0042742	PGSC0003DMT400008336	PGSC0003DMT400008336	LRR receptor-like serine/threonine-protein kinase FLS2-like	stu-MIR7985-p5	biological_process	defense response to bacterium	0.426189
GO:0003824	PGSC0003DMT400016535	PGSC0003DMT400016535	-	stu-MIR7985-p5	molecular_function	catalytic activity	0.462734
GO:0005515	PGSC0003DMT400095266	PGSC0003DMT400095266	animal HSPA9 nucleotide-binding domain protein	stu-miR482a-3p	molecular_function	protein binding	0.468456
GO:0005515	PGSC0003DMT400015397	PGSC0003DMT400015397	animal HSPA9 nucleotide-binding domain protein	stu-miR482a-3p	molecular_function	protein binding	0.468456
GO:0005515	PGSC0003DMT400028390	PGSC0003DMT400028390	LRR receptor-like serine/threonine-protein kinase EFR	sly-MIR166b-p5	molecular_function	protein binding	0.468456
GO:0005515	PGSC0003DMT400060535	PGSC0003DMT400060535	LRR receptor-like serine/threonine-protein kinase EFR	sly-MIR166b-p5	molecular_function	protein binding	0.468456
GO:0005515	PGSC0003DMT400041350	PGSC0003DMT400041350	probable LRR receptor-like serine/threonine-protein kinase At3g47570	sly-MIR166b-p5	molecular_function	protein binding	0.468456
GO:0005515	PGSC0003DMT400016535	PGSC0003DMT400016535	-	stu-MIR7985-p5	molecular_function	protein binding	0.468456
GO:0046686	PGSC0003DMT400021498	PGSC0003DMT400021498	hypothetical protein	stu-MIR7985-p5	biological_process	response to cadmium ion	0.482187
GO:0005802	PGSC0003DMT400078806	PGSC0003DMT400078806	DEAD-box ATP-dependent RNA helicase 42	stu-miR482a-3p	cellular_component	trans-Golgi network	0.504878
GO:0005768	PGSC0003DMT400078806	PGSC0003DMT400078806	DEAD-box ATP-dependent RNA helicase 42	stu-miR482a-3p	cellular_component	endosome	0.520302
GO:0006508	PGSC0003DMT400017574	PGSC0003DMT400017574	-	stu-MIR7985-p5	biological_process	proteolysis	0.552117
GO:0016757	PGSC0003DMT400011293	PGSC0003DMT400011293	-	stu-MIR7985-p5	molecular_function	transferase activity, transferring glycosyl groups	0.563791
GO:0061630	PGSC0003DMT400064374	PGSC0003DMT400064374	cullin-1-like	stu-MIR7985-p5	molecular_function	ubiquitin protein ligase activity	0.56609
GO:0009506	PGSC0003DMT400038671	PGSC0003DMT400038671	3beta-hydroxysteroid-dehydrogenase/decarboxylase isoform 3	stu-miR482c	cellular_component	plasmodesma	0.575414
GO:0009506	PGSC0003DMT400007274	PGSC0003DMT400007274	animal HSPA9 nucleotide-binding domain protein	stu-miR482c	cellular_component	plasmodesma	0.575414
GO:0005789	PGSC0003DMT400038671	PGSC0003DMT400038671	3beta-hydroxysteroid-dehydrogenase/decarboxylase isoform 3	stu-miR482c	cellular_component	endoplasmic reticulum membrane	0.587341
GO:0005634	PGSC0003DMT400071143	PGSC0003DMT400071143	-	stu-miR482a-3p	cellular_component	nucleus	0.606292
GO:0005634	PGSC0003DMT400002883	PGSC0003DMT400002883	40S ribosomal protein S15-4-like	stu-miR530_L-2R+2	cellular_component	nucleus	0.606292
GO:0005634	PGSC0003DMT400065501	PGSC0003DMT400065501	pathogenesis-related genes transcriptional activator PTI6	stu-miR530_L-2R+2	cellular_component	nucleus	0.606292
GO:0005634	PGSC0003DMT400012104	PGSC0003DMT400012104	hypothetical protein	sly-miR171d_R+1_1ss8GA	cellular_component	nucleus	0.606292
GO:0005634	PGSC0003DMT400066799	PGSC0003DMT400066799	GRAS family transcription factor family protein	sly-miR171d_R+1_1ss8GA	cellular_component	nucleus	0.606292
GO:0005634	PGSC0003DMT400033727	PGSC0003DMT400033727	-	sly-MIR159-p5	cellular_component	nucleus	0.606292
GO:0005634	PGSC0003DMT400006735	PGSC0003DMT400006735	-	stu-miR166b	cellular_component	nucleus	0.606292
GO:0005634	PGSC0003DMT400068037	PGSC0003DMT400068037	-	stu-miR166b	cellular_component	nucleus	0.606292
GO:0005634	PGSC0003DMT400074932	PGSC0003DMT400074932	-	stu-miR166b	cellular_component	nucleus	0.606292
GO:0005634	PGSC0003DMT400030829	PGSC0003DMT400030829	-	stu-miR166b	cellular_component	nucleus	0.606292
GO:0005634	PGSC0003DMT400074934	PGSC0003DMT400074934	-	stu-miR166b	cellular_component	nucleus	0.606292
GO:0005634	PGSC0003DMT400054421	PGSC0003DMT400054421	-	stu-miR166b	cellular_component	nucleus	0.606292
GO:0005634	PGSC0003DMT400020801	PGSC0003DMT400020801	-	stu-miR166b	cellular_component	nucleus	0.606292
GO:0005634	PGSC0003DMT400006735	PGSC0003DMT400006735	-	sly-miR166a_R+1	cellular_component	nucleus	0.606292
GO:0005634	PGSC0003DMT400068037	PGSC0003DMT400068037	-	sly-miR166a_R+1	cellular_component	nucleus	0.606292
GO:0005634	PGSC0003DMT400074932	PGSC0003DMT400074932	-	sly-miR166a_R+1	cellular_component	nucleus	0.606292
GO:0005634	PGSC0003DMT400030829	PGSC0003DMT400030829	-	sly-miR166a_R+1	cellular_component	nucleus	0.606292
GO:0005634	PGSC0003DMT400074934	PGSC0003DMT400074934	-	sly-miR166a_R+1	cellular_component	nucleus	0.606292
GO:0005634	PGSC0003DMT400054421	PGSC0003DMT400054421	-	sly-miR166a_R+1	cellular_component	nucleus	0.606292
GO:0005634	PGSC0003DMT400020801	PGSC0003DMT400020801	-	sly-miR166a_R+1	cellular_component	nucleus	0.606292
GO:0005634	PGSC0003DMT400030829	PGSC0003DMT400030829	-	sly-miR166c-3p_R+1	cellular_component	nucleus	0.606292
GO:0005634	PGSC0003DMT400054421	PGSC0003DMT400054421	-	sly-miR166c-3p_R+1	cellular_component	nucleus	0.606292
GO:0005634	PGSC0003DMT400006735	PGSC0003DMT400006735	-	sly-miR166c-3p_R+1	cellular_component	nucleus	0.606292
GO:0005634	PGSC0003DMT400068037	PGSC0003DMT400068037	-	sly-miR166c-3p_R+1	cellular_component	nucleus	0.606292
GO:0005634	PGSC0003DMT400074932	PGSC0003DMT400074932	-	sly-miR166c-3p_R+1	cellular_component	nucleus	0.606292
GO:0005634	PGSC0003DMT400074934	PGSC0003DMT400074934	-	sly-miR166c-3p_R+1	cellular_component	nucleus	0.606292
GO:0005634	PGSC0003DMT400020801	PGSC0003DMT400020801	-	sly-miR166c-3p_R+1	cellular_component	nucleus	0.606292
GO:0005634	PGSC0003DMT400073252	PGSC0003DMT400073252	uncharacterized LOC104595426	stu-miR171a-5p	cellular_component	nucleus	0.606292
GO:0005634	PGSC0003DMT400036996	PGSC0003DMT400036996	calcium-dependent protein kinase 26-like	sly-MIR166b-p5	cellular_component	nucleus	0.606292
GO:0005634	PGSC0003DMT400012011	PGSC0003DMT400012011	-	stu-miR398b-3p	cellular_component	nucleus	0.606292
GO:0005634	PGSC0003DMT400007625	PGSC0003DMT400007625	putative late blight resistance protein homolog R1A-10	stu-miR398b-3p	cellular_component	nucleus	0.606292
GO:0005634	PGSC0003DMT400021498	PGSC0003DMT400021498	hypothetical protein	stu-MIR7985-p5	cellular_component	nucleus	0.606292
GO:0009651	PGSC0003DMT400021498	PGSC0003DMT400021498	hypothetical protein	stu-MIR7985-p5	biological_process	response to salt stress	0.619834
GO:0003676	PGSC0003DMT400002883	PGSC0003DMT400002883	40S ribosomal protein S15-4-like	stu-miR530_L-2R+2	molecular_function	nucleic acid binding	0.649803
GO:0005575	PGSC0003DMT400030836	PGSC0003DMT400030836	uncharacterized LOC106392594	stu-MIR7985-p5	cellular_component	cellular_component	0.662563
GO:0005576	PGSC0003DMT400078574	PGSC0003DMT400078574	-	stu-miR530_L-2R+2	cellular_component	extracellular region	0.680943
GO:0005576	PGSC0003DMT400075987	PGSC0003DMT400075987	cysteine-rich receptor-like protein kinase 19	stu-miR530_L-2R+2	cellular_component	extracellular region	0.680943
GO:0005576	PGSC0003DMT400011293	PGSC0003DMT400011293	-	stu-MIR7985-p5	cellular_component	extracellular region	0.680943
GO:0009570	PGSC0003DMT400032319	PGSC0003DMT400032319	probable bifunctional methylthioribulose-1-phosphate dehydratase/enolase-phosphatase E1 1	stu-MIR7985-p5	cellular_component	chloroplast stroma	0.692493
GO:0016787	PGSC0003DMT400032319	PGSC0003DMT400032319	probable bifunctional methylthioribulose-1-phosphate dehydratase/enolase-phosphatase E1 1	stu-MIR7985-p5	molecular_function	hydrolase activity	0.695742
GO:0003723	PGSC0003DMT400076623	PGSC0003DMT400076623	-	stu-MIR7985-p5	molecular_function	RNA binding	0.765588
GO:0003674	PGSC0003DMT400071143	PGSC0003DMT400071143	-	stu-miR482a-3p	molecular_function	molecular_function	0.898712
GO:0003674	PGSC0003DMT400078806	PGSC0003DMT400078806	DEAD-box ATP-dependent RNA helicase 42	stu-miR482a-3p	molecular_function	molecular_function	0.898712
GO:0003674	PGSC0003DMT400033727	PGSC0003DMT400033727	-	sly-MIR159-p5	molecular_function	molecular_function	0.898712
GO:0003674	PGSC0003DMT400012011	PGSC0003DMT400012011	-	stu-miR398b-3p	molecular_function	molecular_function	0.898712
GO:0003674	PGSC0003DMT400016637	PGSC0003DMT400016637	-	stu-MIR7985-p5	molecular_function	molecular_function	0.898712
GO:0003674	PGSC0003DMT400030836	PGSC0003DMT400030836	uncharacterized LOC106392594	stu-MIR7985-p5	molecular_function	molecular_function	0.898712
GO:0055114	PGSC0003DMT400038671	PGSC0003DMT400038671	3beta-hydroxysteroid-dehydrogenase/decarboxylase isoform 3	stu-miR482c	biological_process	oxidation-reduction process	0.912054
GO:0005794	PGSC0003DMT400078806	PGSC0003DMT400078806	DEAD-box ATP-dependent RNA helicase 42	stu-miR482a-3p	cellular_component	Golgi apparatus	0.913704
GO:0009507	PGSC0003DMT400007274	PGSC0003DMT400007274	animal HSPA9 nucleotide-binding domain protein	stu-miR482c	cellular_component	chloroplast	0.966117
GO:0009507	PGSC0003DMT400033727	PGSC0003DMT400033727	-	sly-MIR159-p5	cellular_component	chloroplast	0.966117
GO:0009507	PGSC0003DMT400032319	PGSC0003DMT400032319	probable bifunctional methylthioribulose-1-phosphate dehydratase/enolase-phosphatase E1 1	stu-MIR7985-p5	cellular_component	chloroplast	0.966117
GO:0016020	PGSC0003DMT400033727	PGSC0003DMT400033727	-	sly-MIR159-p5	cellular_component	membrane	0.973323
GO:0008150	PGSC0003DMT400078806	PGSC0003DMT400078806	DEAD-box ATP-dependent RNA helicase 42	stu-miR482a-3p	biological_process	biological_process	0.989283
GO:0008150	PGSC0003DMT400012011	PGSC0003DMT400012011	-	stu-miR398b-3p	biological_process	biological_process	0.989283
GO:0008150	PGSC0003DMT400016637	PGSC0003DMT400016637	-	stu-MIR7985-p5	biological_process	biological_process	0.989283
GO:0008150	PGSC0003DMT400030836	PGSC0003DMT400030836	uncharacterized LOC106392594	stu-MIR7985-p5	biological_process	biological_process	0.989283
GO:0005829	PGSC0003DMT400032319	PGSC0003DMT400032319	probable bifunctional methylthioribulose-1-phosphate dehydratase/enolase-phosphatase E1 1	stu-MIR7985-p5	cellular_component	cytosol	0.99042
GO:0005739	PGSC0003DMT400016535	PGSC0003DMT400016535	-	stu-MIR7985-p5	cellular_component	mitochondrion	0.995175
